# Supplementary material for: The effects of death and post-mortem cold ischemia on human tissue transcriptomes
Source: Nat Commun. 2018 Feb 13;9:490. doi: 10.1038/s41467-017-02772-x (PMC5811508; doi:10.1038/s41467-017-02772-x)
Supplement: Supplementary file 4 — Supplementary Data 1 [file 41467_2017_2772_MOESM4_ESM.xlsx]

## Sheet: TemporalDiffExpressionGeneList
List of genes with temporal differential expression that are recurrent in three or more tissues and respective pattern of change and interval
List of the genes in the different tissues with significant temporal change across the different tissues.
Gene	NumRecurrentTissues	Biotype	IntervalWithChange	TissueList	IncreasingDecreasingChange
SELE	8	protein_coding	;3-4;3-4;3-4;3-4;3-4;3-4;3-4;3-4	;Adipose - Subcutaneous;Adipose - Visceral (Omentum);Artery - Aorta;Breast - Mammary Tissue;Esophagus - Muscularis;Lung;Skin - Not Sun Exposed (Suprapubic);Skin - Sun Exposed (Lower leg)	;Inc;Dec;Inc;Inc;Inc;Inc;Inc;Inc
CSN1S1	3	protein_coding	;3-4;3-4;3-4	;Adipose - Subcutaneous;Adipose - Visceral (Omentum);Breast - Mammary Tissue	;Dec;Dec;Dec
FOSB	5	protein_coding	;3-4;3-4;3-4;4-5;1-2	;Adipose - Subcutaneous;Adipose - Visceral (Omentum);Colon - Sigmoid;Colon - Transverse;Whole Blood	;Inc;Dec;Dec;Dec;Inc
CDH20	3	protein_coding	;3-4;3-4;1-2	;Adipose - Subcutaneous;Adipose - Visceral (Omentum);Muscle - Skeletal	;Dec;Dec;Inc
ALOX15B	11	protein_coding	;3-4;3-4;4-5;2-3;3-4;2-3;3-4;4-5;2-3;1-2;3-4	;Adipose - Subcutaneous;Artery - Aorta;Artery - Aorta;Colon - Sigmoid;Colon - Transverse;Esophagus - Gastroesophageal Junction;Nerve - Tibial;Nerve - Tibial;Uterus;Whole Blood;Whole Blood	;Dec;Dec;Dec;Dec;Dec;Dec;Dec;Dec;Dec;Dec;Dec
C2CD4B	7	protein_coding	;3-4;3-4;3-4;3-4;3-4;3-4;3-4	;Adipose - Subcutaneous;Artery - Aorta;Artery - Tibial;Breast - Mammary Tissue;Lung;Muscle - Skeletal;Skin - Sun Exposed (Lower leg)	;Inc;Inc;Inc;Inc;Inc;Inc;Inc
IL8	7	protein_coding	;3-4;3-4;3-4;3-4;3-4;3-4;1-2	;Adipose - Subcutaneous;Artery - Aorta;Artery - Tibial;Breast - Mammary Tissue;Nerve - Tibial;Thyroid;Whole Blood	;Inc;Inc;Inc;Inc;Inc;Inc;Inc
PTGS2	8	protein_coding	;3-4;3-4;3-4;2-3;3-4;3-4;3-4;3-4	;Adipose - Subcutaneous;Artery - Aorta;Artery - Tibial;Liver;Skin - Not Sun Exposed (Suprapubic);Skin - Sun Exposed (Lower leg);Stomach;Thyroid	;Inc;Inc;Inc;Inc;Inc;Inc;Inc;Inc
CXCL10	3	protein_coding	;3-4;2-3;2-3	;Adipose - Subcutaneous;Artery - Aorta;Vagina	;Inc;Inc;Inc
REG1A	5	protein_coding	;3-4;3-4;3-4;4-5;3-4	;Adipose - Subcutaneous;Breast - Mammary Tissue;Colon - Sigmoid;Lung;Prostate	;Dec;Dec;Dec;Inc;Dec
MYEOV	3	protein_coding	;3-4;3-4;4-5	;Adipose - Subcutaneous;Breast - Mammary Tissue;Colon - Transverse	;Dec;Dec;Dec
PROK1	3	protein_coding	;3-4;2-3;2-3	;Adipose - Subcutaneous;Breast - Mammary Tissue;Skin - Not Sun Exposed (Suprapubic)	;Dec;Dec;Dec
PNMT	4	protein_coding	;3-4;3-4;3-4;3-4	;Adipose - Subcutaneous;Minor Salivary Gland;Skin - Not Sun Exposed (Suprapubic);Skin - Sun Exposed (Lower leg)	;Dec;Dec;Dec;Dec
IL6	4	protein_coding	;3-4;2-3;3-4;3-4	;Adipose - Subcutaneous;Skin - Not Sun Exposed (Suprapubic);Skin - Not Sun Exposed (Suprapubic);Thyroid	;Inc;Dec;Inc;Inc
RNASE2	16	protein_coding	;3-4;4-5;3-4;3-4;4-5;3-4;3-4;4-5;3-4;3-4;3-4;3-4;3-4;3-4;4-5;3-4	;Adipose - Visceral (Omentum);Adipose - Visceral (Omentum);Artery - Aorta;Colon - Sigmoid;Colon - Transverse;Esophagus - Gastroesophageal Junction;Heart - Atrial Appendage;Heart - Atrial Appendage;Heart - Left Ventricle;Minor Salivary Gland;Ovary;Prostate;Stomach;Uterus;Uterus;Vagina	;Dec;Dec;Dec;Dec;Dec;Dec;Dec;Dec;Dec;Dec;Dec;Dec;Dec;Dec;Inc;Dec
HIST1H1E	8	protein_coding	;2-3;3-4;2-3;2-3;3-4;2-3;2-3;1-2	;Adipose - Visceral (Omentum);Adipose - Visceral (Omentum);Lung;Ovary;Skin - Not Sun Exposed (Suprapubic);Small Intestine - Terminal Ileum;Vagina;Whole Blood	;Inc;Inc;Inc;Inc;Inc;Inc;Inc;Inc
P2RY13	3	protein_coding	;3-4;3-4;4-5	;Adipose - Visceral (Omentum);Adrenal Gland;Adrenal Gland	;Dec;Dec;Inc
FCGBP	6	protein_coding	;3-4;3-4;3-4;3-4;2-3;3-4	;Adipose - Visceral (Omentum);Adrenal Gland;Colon - Sigmoid;Heart - Atrial Appendage;Ovary;Vagina	;Dec;Dec;Dec;Dec;Dec;Dec
CSF3	5	protein_coding	;3-4;3-4;3-4;1-2;4-5	;Adipose - Visceral (Omentum);Artery - Aorta;Artery - Tibial;Muscle - Skeletal;Vagina	;Dec;Inc;Inc;Inc;Dec
HIST1H2BG	9	protein_coding	;3-4;3-4;3-4;3-4;2-3;2-3;3-4;2-3;3-4	;Adipose - Visceral (Omentum);Artery - Aorta;Breast - Mammary Tissue;Colon - Transverse;Nerve - Tibial;Ovary;Stomach;Uterus;Uterus	;Inc;Inc;Inc;Inc;Inc;Inc;Inc;Inc;Inc
IL1R2	8	protein_coding	;3-4;3-4;2-3;3-4;3-4;3-4;3-4;4-5	;Adipose - Visceral (Omentum);Artery - Aorta;Colon - Sigmoid;Esophagus - Muscularis;Nerve - Tibial;Prostate;Vagina;Vagina	;Dec;Dec;Dec;Dec;Dec;Dec;Dec;Inc
SIGLEC10	6	protein_coding	;3-4;3-4;2-3;3-4;3-4;3-4	;Adipose - Visceral (Omentum);Artery - Aorta;Colon - Sigmoid;Heart - Atrial Appendage;Uterus;Vagina	;Dec;Dec;Dec;Dec;Dec;Dec
IL1B	3	protein_coding	;3-4;3-4;4-5	;Adipose - Visceral (Omentum);Artery - Aorta;Colon - Transverse	;Dec;Dec;Dec
AC007401.2	4	protein_coding	;3-4;3-4;3-4;3-4	;Adipose - Visceral (Omentum);Artery - Aorta;Lung;Vagina	;Inc;Inc;Inc;Inc
HIST1H2AE	5	protein_coding	;3-4;3-4;3-4;3-4;3-4	;Adipose - Visceral (Omentum);Artery - Aorta;Ovary;Stomach;Uterus	;Inc;Inc;Inc;Inc;Inc
CEACAM4	4	protein_coding	;3-4;4-5;3-4;3-4	;Adipose - Visceral (Omentum);Artery - Coronary;Minor Salivary Gland;Prostate	;Dec;Dec;Dec;Dec
GH1	3	protein_coding	;2-3;4-5;4-5	;Adipose - Visceral (Omentum);Brain - Cortex;Prostate	;Inc;Inc;Inc
FFAR4	3	protein_coding	;3-4;3-4;3-4	;Adipose - Visceral (Omentum);Breast - Mammary Tissue;Colon - Transverse	;Dec;Dec;Dec
SLC52A3	3	protein_coding	;3-4;3-4;3-4	;Adipose - Visceral (Omentum);Colon - Transverse;Ovary	;Dec;Dec;Dec
SGPP2	3	protein_coding	;4-5;3-4;3-4	;Adipose - Visceral (Omentum);Colon - Transverse;Vagina	;Dec;Dec;Dec
OLAH	5	protein_coding	;2-3;3-4;3-4;2-3;3-4	;Adipose - Visceral (Omentum);Esophagus - Mucosa;Esophagus - Muscularis;Lung;Whole Blood	;Dec;Dec;Dec;Dec;Dec
SBK3	4	protein_coding	;3-4;3-4;1-2;3-4	;Adipose - Visceral (Omentum);Heart - Left Ventricle;Muscle - Skeletal;Muscle - Skeletal	;Dec;Dec;Inc;Dec
LILRA5	5	protein_coding	;4-5;4-5;4-5;3-4;3-4	;Adipose - Visceral (Omentum);Kidney - Cortex;Liver;Prostate;Uterus	;Dec;Dec;Dec;Dec;Dec
TFCP2L1	3	protein_coding	;2-3;1-2;3-4	;Adipose - Visceral (Omentum);Muscle - Skeletal;Muscle - Skeletal	;Dec;Inc;Dec
LRG1	3	protein_coding	;3-4;3-4;3-4	;Adipose - Visceral (Omentum);Ovary;Uterus	;Dec;Dec;Dec
MFSD2A	3	protein_coding	;4-5;3-4;1-2	;Adipose - Visceral (Omentum);Vagina;Whole Blood	;Dec;Dec;Inc
AC024580.1	3	protein_coding	;3-4;4-5;4-5	;Adrenal Gland;Adrenal Gland;Kidney - Cortex	;Dec;Inc;Dec
F2RL3	3	protein_coding	;3-4;4-5;1-2	;Adrenal Gland;Adrenal Gland;Muscle - Skeletal	;Inc;Dec;Inc
HBA1	10	protein_coding	;3-4;3-4;3-4;3-4;3-4;2-3;3-4;3-4;3-4;3-4	;Adrenal Gland;Artery - Aorta;Colon - Sigmoid;Colon - Transverse;Esophagus - Gastroesophageal Junction;Esophagus - Mucosa;Esophagus - Muscularis;Minor Salivary Gland;Stomach;Testis	;Inc;Inc;Inc;Inc;Inc;Inc;Inc;Inc;Inc;Inc
HBA2	8	protein_coding	;3-4;3-4;3-4;3-4;3-4;3-4;3-4;3-4	;Adrenal Gland;Artery - Aorta;Colon - Transverse;Esophagus - Gastroesophageal Junction;Esophagus - Muscularis;Minor Salivary Gland;Stomach;Testis	;Inc;Inc;Inc;Inc;Inc;Inc;Inc;Inc
CD180	4	protein_coding	;3-4;3-4;3-4;3-4	;Adrenal Gland;Artery - Aorta;Lung;Stomach	;Dec;Dec;Dec;Dec
REG1B	3	protein_coding	;3-4;3-4;3-4	;Adrenal Gland;Breast - Mammary Tissue;Prostate	;Dec;Dec;Dec
NOS1AP	6	protein_coding	;2-3;3-4;3-4;3-4;2-3;3-4	;Adrenal Gland;Colon - Sigmoid;Esophagus - Gastroesophageal Junction;Esophagus - Muscularis;Liver;Prostate	;Dec;Dec;Dec;Dec;Dec;Dec
CCL19	4	protein_coding	;2-3;2-3;3-4;4-5	;Adrenal Gland;Colon - Sigmoid;Uterus;Vagina	;Inc;Inc;Dec;Dec
RP5-966M1.6	4	protein_coding	;4-5;3-4;1-2;1-2	;Adrenal Gland;Heart - Atrial Appendage;Muscle - Skeletal;Whole Blood	;Dec;Inc;Dec;Dec
C1orf74	3	protein_coding	;4-5;3-4;3-4	;Adrenal Gland;Heart - Atrial Appendage;Uterus	;Inc;Dec;Dec
ADAMTS4	4	protein_coding	;4-5;1-2;3-4;2-3	;Adrenal Gland;Muscle - Skeletal;Prostate;Skin - Not Sun Exposed (Suprapubic)	;Dec;Inc;Dec;Dec
CDCA5	3	protein_coding	;3-4;3-4;1-2	;Adrenal Gland;Vagina;Whole Blood	;Dec;Dec;Inc
FOXM1	3	protein_coding	;3-4;3-4;1-2	;Adrenal Gland;Vagina;Whole Blood	;Dec;Dec;Inc
MKI67	3	protein_coding	;3-4;3-4;1-2	;Adrenal Gland;Vagina;Whole Blood	;Dec;Dec;Inc
NCAPH	3	protein_coding	;3-4;3-4;1-2	;Adrenal Gland;Vagina;Whole Blood	;Dec;Dec;Inc
TOP2A	3	protein_coding	;3-4;3-4;1-2	;Adrenal Gland;Vagina;Whole Blood	;Dec;Dec;Inc
TPX2	3	protein_coding	;3-4;3-4;1-2	;Adrenal Gland;Vagina;Whole Blood	;Dec;Dec;Inc
TROAP	3	protein_coding	;3-4;3-4;1-2	;Adrenal Gland;Vagina;Whole Blood	;Dec;Dec;Inc
FCN3	8	protein_coding	;3-4;3-4;2-3;1-2;3-4;3-4;3-4;3-4	;Artery - Aorta;Artery - Tibial;Colon - Sigmoid;Muscle - Skeletal;Nerve - Tibial;Ovary;Testis;Uterus	;Dec;Dec;Dec;Inc;Dec;Dec;Dec;Dec
LBP	4	protein_coding	;3-4;3-4;3-4;4-5	;Artery - Aorta;Breast - Mammary Tissue;Heart - Atrial Appendage;Thyroid	;Dec;Dec;Dec;Dec
RND1	3	protein_coding	;3-4;3-4;3-4	;Artery - Aorta;Esophagus - Gastroesophageal Junction;Skin - Not Sun Exposed (Suprapubic)	;Inc;Inc;Inc
CCR1	5	protein_coding	;3-4;3-4;3-4;3-4;3-4	;Artery - Aorta;Heart - Atrial Appendage;Liver;Uterus;Vagina	;Dec;Dec;Dec;Dec;Dec
SIGLEC14	3	protein_coding	;4-5;4-5;3-4	;Artery - Aorta;Kidney - Cortex;Prostate	;Dec;Dec;Dec
NR4A3	3	protein_coding	;3-4;3-4;1-2	;Artery - Aorta;Lung;Muscle - Skeletal	;Inc;Inc;Inc
ZSWIM3	3	protein_coding	;3-4;3-4;1-2	;Artery - Aorta;Lung;Whole Blood	;Dec;Dec;Dec
AREG	3	protein_coding	;2-3;4-5;1-2	;Artery - Aorta;Minor Salivary Gland;Whole Blood	;Dec;Dec;Inc
SAA2	3	protein_coding	;3-4;4-5;2-3	;Artery - Aorta;Nerve - Tibial;Small Intestine - Terminal Ileum	;Dec;Dec;Dec
CELA3A	4	protein_coding	;4-5;3-4;4-5;4-5	;Artery - Coronary;Breast - Mammary Tissue;Colon - Transverse;Prostate	;Dec;Dec;Dec;Inc
PNLIP	4	protein_coding	;4-5;3-4;3-4;4-5	;Artery - Coronary;Breast - Mammary Tissue;Prostate;Prostate	;Dec;Dec;Dec;Inc
C5orf27	3	protein_coding	;4-5;1-2;4-5	;Artery - Tibial;Muscle - Skeletal;Muscle - Skeletal	;Dec;Inc;Dec
APLNR	3	protein_coding	;4-5;1-2;4-5	;Artery - Tibial;Muscle - Skeletal;Pituitary	;Inc;Dec;Inc
CXCL2	3	protein_coding	;3-4;3-4;3-4	;Artery - Tibial;Uterus;Vagina	;Inc;Inc;Inc
CTRB1	3	protein_coding	;3-4;4-5;4-5	;Breast - Mammary Tissue;Colon - Transverse;Prostate	;Dec;Dec;Inc
PLA2G1B	3	protein_coding	;3-4;4-5;4-5	;Breast - Mammary Tissue;Colon - Transverse;Prostate	;Dec;Dec;Inc
ZG16	4	protein_coding	;3-4;4-5;3-4;3-4	;Colon - Sigmoid;Colon - Sigmoid;Colon - Transverse;Liver	;Dec;Dec;Dec;Inc
SLC26A3	3	protein_coding	;3-4;3-4;3-4	;Colon - Sigmoid;Colon - Transverse;Esophagus - Muscularis	;Dec;Dec;Dec
PMP2	3	protein_coding	;3-4;3-4;3-4	;Colon - Sigmoid;Esophagus - Muscularis;Heart - Atrial Appendage	;Inc;Inc;Inc
SLC11A1	6	protein_coding	;2-3;4-5;1-2;4-5;3-4;3-4	;Colon - Sigmoid;Heart - Atrial Appendage;Muscle - Skeletal;Nerve - Tibial;Ovary;Skin - Not Sun Exposed (Suprapubic)	;Dec;Dec;Inc;Dec;Dec;Dec
HSPB3	3	protein_coding	;3-4;3-4;3-4	;Colon - Sigmoid;Prostate;Uterus	;Inc;Dec;Dec
SAA1	3	protein_coding	;3-4;3-4;1-2	;Colon - Sigmoid;Vagina;Whole Blood	;Dec;Dec;Inc
SLC30A10	3	protein_coding	;2-3;3-4;2-3	;Colon - Transverse;Colon - Transverse;Small Intestine - Terminal Ileum	;Dec;Dec;Dec
CLDN8	4	protein_coding	;3-4;4-5;3-4;4-5	;Colon - Transverse;Colon - Transverse;Vagina;Vagina	;Dec;Dec;Dec;Inc
METTL7B	3	protein_coding	;3-4;4-5;3-4	;Colon - Transverse;Colon - Transverse;Whole Blood	;Dec;Dec;Dec
PI16	3	protein_coding	;3-4;3-4;1-2	;Colon - Transverse;Esophagus - Mucosa;Muscle - Skeletal	;Inc;Inc;Dec
TMEM92	3	protein_coding	;3-4;4-5;3-4	;Colon - Transverse;Liver;Lung	;Dec;Dec;Dec
CIDEC	5	protein_coding	;4-5;4-5;3-4;3-4;3-4	;Colon - Transverse;Liver;Skin - Not Sun Exposed (Suprapubic);Thyroid;Vagina	;Dec;Dec;Dec;Dec;Dec
MYCL	3	protein_coding	;3-4;3-4;3-4	;Colon - Transverse;Liver;Vagina	;Dec;Inc;Dec
DMBT1	3	protein_coding	;3-4;3-4;4-5	;Colon - Transverse;Lung;Lung	;Dec;Dec;Dec
HIST1H2BH	4	protein_coding	;4-5;3-4;3-4;4-5	;Colon - Transverse;Lung;Thyroid;Vagina	;Dec;Inc;Inc;Inc
CPA1	5	protein_coding	;4-5;3-4;1-2;3-4;4-5	;Colon - Transverse;Minor Salivary Gland;Muscle - Skeletal;Prostate;Prostate	;Dec;Dec;Dec;Dec;Inc
ATP10B	3	protein_coding	;3-4;4-5;3-4	;Colon - Transverse;Minor Salivary Gland;Vagina	;Dec;Dec;Dec
MMP3	6	protein_coding	;4-5;1-2;3-4;4-5;3-4;3-4	;Colon - Transverse;Muscle - Skeletal;Muscle - Skeletal;Muscle - Skeletal;Skin - Not Sun Exposed (Suprapubic);Skin - Sun Exposed (Lower leg)	;Dec;Inc;Dec;Dec;Dec;Dec
AKR1B10	3	protein_coding	;3-4;1-2;3-4	;Colon - Transverse;Muscle - Skeletal;Nerve - Tibial	;Dec;Inc;Dec
CREB5	3	protein_coding	;3-4;1-2;3-4	;Colon - Transverse;Muscle - Skeletal;Stomach	;Inc;Dec;Inc
CCL28	3	protein_coding	;3-4;2-3;3-4	;Colon - Transverse;Ovary;Ovary	;Dec;Dec;Inc
HLA-DQB1	3	protein_coding	;4-5;3-4;4-5	;Colon - Transverse;Pancreas;Prostate	;Inc;Dec;Inc
HLA-DQA1	3	protein_coding	;4-5;3-4;4-5	;Colon - Transverse;Pancreas;Stomach	;Inc;Dec;Inc
CPB1	3	protein_coding	;4-5;3-4;4-5	;Colon - Transverse;Prostate;Prostate	;Dec;Dec;Inc
SCGB2A1	3	protein_coding	;3-4;2-3;3-4	;Colon - Transverse;Prostate;Prostate	;Dec;Dec;Inc
MUC12	3	protein_coding	;3-4;3-4;2-3	;Colon - Transverse;Prostate;Small Intestine - Terminal Ileum	;Dec;Dec;Dec
C1orf116	3	protein_coding	;3-4;3-4;4-5	;Colon - Transverse;Vagina;Vagina	;Dec;Dec;Inc
C1orf172	3	protein_coding	;3-4;3-4;4-5	;Colon - Transverse;Vagina;Vagina	;Dec;Dec;Inc
COL17A1	3	protein_coding	;3-4;3-4;4-5	;Colon - Transverse;Vagina;Vagina	;Dec;Dec;Inc
CRB3	3	protein_coding	;3-4;3-4;4-5	;Colon - Transverse;Vagina;Vagina	;Dec;Dec;Inc
ILDR1	3	protein_coding	;3-4;3-4;4-5	;Colon - Transverse;Vagina;Vagina	;Dec;Dec;Inc
MARVELD2	3	protein_coding	;3-4;3-4;4-5	;Colon - Transverse;Vagina;Vagina	;Dec;Dec;Inc
MARVELD3	3	protein_coding	;3-4;3-4;4-5	;Colon - Transverse;Vagina;Vagina	;Dec;Dec;Inc
MTL5	3	protein_coding	;3-4;3-4;4-5	;Colon - Transverse;Vagina;Vagina	;Dec;Dec;Inc
PRRG2	3	protein_coding	;3-4;3-4;4-5	;Colon - Transverse;Vagina;Vagina	;Dec;Dec;Inc
SOWAHB	3	protein_coding	;3-4;3-4;4-5	;Colon - Transverse;Vagina;Vagina	;Dec;Dec;Inc
TMEM63C	3	protein_coding	;3-4;3-4;4-5	;Colon - Transverse;Vagina;Vagina	;Dec;Dec;Inc
ZG16B	3	protein_coding	;3-4;3-4;4-5	;Colon - Transverse;Vagina;Vagina	;Dec;Dec;Inc
LGALS9B	3	protein_coding	;3-4;4-5;1-2	;Colon - Transverse;Vagina;Whole Blood	;Dec;Inc;Inc
ORC1	3	protein_coding	;4-5;3-4;1-2	;Colon - Transverse;Vagina;Whole Blood	;Dec;Dec;Inc
STC1	3	protein_coding	;3-4;1-2;3-4	;Esophagus - Gastroesophageal Junction;Muscle - Skeletal;Ovary	;Inc;Inc;Dec
FCGR3A	4	protein_coding	;3-4;4-5;3-4;3-4	;Esophagus - Mucosa;Esophagus - Muscularis;Ovary;Uterus	;Dec;Dec;Dec;Dec
EBI3	6	protein_coding	;3-4;3-4;3-4;4-5;3-4;4-5	;Esophagus - Mucosa;Heart - Atrial Appendage;Liver;Liver;Uterus;Uterus	;Dec;Dec;Dec;Dec;Dec;Inc
CD163	6	protein_coding	;3-4;3-4;3-4;3-4;4-5;3-4	;Esophagus - Mucosa;Ovary;Prostate;Uterus;Uterus;Vagina	;Dec;Dec;Dec;Dec;Inc;Dec
EGR3	4	protein_coding	;3-4;3-4;3-4;3-4	;Esophagus - Muscularis;Heart - Left Ventricle;Stomach;Thyroid	;Inc;Inc;Inc;Inc
CHRDL2	4	protein_coding	;3-4;4-5;2-3;3-4	;Esophagus - Muscularis;Liver;Prostate;Prostate	;Dec;Dec;Inc;Dec
RP11-286N22.8	3	protein_coding	;3-4;1-2;3-4	;Esophagus - Muscularis;Muscle - Skeletal;Stomach	;Dec;Inc;Dec
ADORA3	5	protein_coding	;3-4;3-4;3-4;3-4;3-4	;Heart - Atrial Appendage;Liver;Ovary;Prostate;Uterus	;Dec;Dec;Dec;Dec;Dec
TREM2	3	protein_coding	;4-5;3-4;3-4	;Heart - Atrial Appendage;Ovary;Prostate	;Dec;Dec;Dec
MSR1	3	protein_coding	;3-4;3-4;3-4	;Heart - Atrial Appendage;Ovary;Uterus	;Dec;Dec;Dec
SLAMF8	4	protein_coding	;4-5;3-4;3-4;1-2	;Kidney - Cortex;Prostate;Stomach;Whole Blood	;Dec;Dec;Dec;Inc
CA14	3	protein_coding	;3-4;4-5;4-5	;Liver;Liver;Muscle - Skeletal	;Inc;Inc;Inc
LRRC25	5	protein_coding	;3-4;4-5;3-4;3-4;3-4	;Liver;Liver;Prostate;Skin - Not Sun Exposed (Suprapubic);Uterus	;Dec;Dec;Dec;Dec;Dec
BBOX1	3	protein_coding	;2-3;3-4;3-4	;Liver;Liver;Vagina	;Dec;Inc;Dec
LY86	3	protein_coding	;3-4;3-4;3-4	;Liver;Minor Salivary Gland;Ovary	;Dec;Dec;Dec
GSTM1	3	protein_coding	;4-5;3-4;3-4	;Liver;Skin - Not Sun Exposed (Suprapubic);Skin - Sun Exposed (Lower leg)	;Inc;Dec;Dec
SLC5A8	3	protein_coding	;3-4;4-5;3-4	;Lung;Lung;Ovary	;Dec;Dec;Inc
ACOXL	3	protein_coding	;3-4;2-3;3-4	;Lung;Prostate;Prostate	;Dec;Dec;Inc
HIST2H2BF	5	protein_coding	;3-4;3-4;3-4;4-5;3-4	;Lung;Skin - Not Sun Exposed (Suprapubic);Stomach;Stomach;Thyroid	;Inc;Inc;Inc;Dec;Inc
HIST1H3D	3	protein_coding	;2-3;3-4;3-4	;Lung;Skin - Not Sun Exposed (Suprapubic);Uterus	;Inc;Inc;Inc
UFSP1	3	protein_coding	;3-4;3-4;3-4	;Lung;Uterus;Vagina	;Dec;Dec;Dec
ELF5	3	protein_coding	;3-4;3-4;4-5	;Lung;Vagina;Vagina	;Dec;Dec;Inc
ALB	3	protein_coding	;3-4;1-2;3-4	;Lung;Whole Blood;Whole Blood	;Inc;Inc;Inc
SERPINA5	3	protein_coding	;1-2;3-4;3-4	;Muscle - Skeletal;Skin - Not Sun Exposed (Suprapubic);Uterus	;Inc;Dec;Dec
CNR1	3	protein_coding	;1-2;3-4;3-4	;Muscle - Skeletal;Thyroid;Uterus	;Inc;Dec;Dec
DAAM2	3	protein_coding	;1-2;1-2;3-4	;Muscle - Skeletal;Whole Blood;Whole Blood	;Inc;Dec;Dec
AP3B2	5	protein_coding	;2-3;3-4;1-2;3-4;4-5	;Ovary;Ovary;Whole Blood;Whole Blood;Whole Blood	;Dec;Inc;Dec;Dec;Inc
GSTT2B	3	protein_coding	;2-3;3-4;2-3	;Pancreas;Pancreas;Skin - Not Sun Exposed (Suprapubic)	;Dec;Inc;Dec
SSTR5	3	protein_coding	;2-3;3-4;4-5	;Prostate;Prostate;Prostate	;Dec;Inc;Dec
FAM21B	3	protein_coding	;2-3;3-4;4-5	;Prostate;Prostate;Testis	;Dec;Inc;Dec
HIST1H1D	3	protein_coding	;4-5;3-4;1-2	;Prostate;Skin - Not Sun Exposed (Suprapubic);Whole Blood	;Dec;Inc;Inc
LGALS7	3	protein_coding	;3-4;3-4;4-5	;Skin - Not Sun Exposed (Suprapubic);Vagina;Vagina	;Inc;Dec;Inc
ALDH1L1	4	protein_coding	;3-4;2-3;3-4;4-5	;Thyroid;Uterus;Vagina;Vagina	;Dec;Dec;Dec;Inc
DLGAP5	3	protein_coding	;3-4;1-2;2-3	;Vagina;Whole Blood;Whole Blood	;Dec;Inc;Inc
SPINK8	3	protein_coding	;1-2;3-4;4-5	;Whole Blood;Whole Blood;Whole Blood	;Dec;Dec;Inc
PRG3	4	protein_coding	;1-2;2-3;3-4;4-5	;Whole Blood;Whole Blood;Whole Blood;Whole Blood	;Inc;Inc;Inc;Dec
