# Supplementary material for: The effects of death and post-mortem cold ischemia on human tissue transcriptomes
Source: Nat Commun. 2018 Feb 13;9:490. doi: 10.1038/s41467-017-02772-x (PMC5811508; doi:10.1038/s41467-017-02772-x)
Supplement: Supplementary file 5 — Supplementary Data 2 [file 41467_2017_2772_MOESM5_ESM.xlsx]

## Sheet: DiffExp_Blood_Pre_vs_Postm
List of differentially expressed genes in the Pre and Post-mortem Blood comparison
logFC	logCPM	LR	PValue	FDR	Name	Description
5.70346	7.15916	1312.03	2.74243e-287	3.13021e-283	ENSG00000177606.5	JUN
7.79772	6.79309	1304.84	1.00569e-285	5.73949e-282	ENSG00000135245.9	HILPDA
6.28973	6.12581	1011.03	7.20301e-222	2.74051e-218	ENSG00000006075.11	CCL3
6.15122	5.47631	1000.75	1.23486e-219	3.52368e-216	ENSG00000224298.2	AC069363.1
4.58824	4.61399	887.29	5.68526e-195	1.29783e-191	ENSG00000142178.7	SIK1
5.36539	4.24403	873.298	6.26001e-192	1.19086e-188	ENSG00000162772.12	ATF3
7.36761	2.29674	867.408	1.19404e-190	1.94697e-187	ENSG00000240758.2	RP11-155G14.6
4.04843	9.02895	854.498	7.64876e-188	1.09129e-184	ENSG00000168209.4	DDIT4
4.03689	7.94146	852.687	1.89372e-187	2.40166e-184	ENSG00000269926.1	RP11-442H21.2
4.67069	3.81173	842.224	3.56485e-185	4.06892e-182	ENSG00000113070.6	HBEGF
8.27278	4.24043	822.042	8.70635e-181	9.03403e-178	ENSG00000128342.4	LIF
2.89413	3.48597	821.791	9.87238e-181	9.39028e-178	ENSG00000143507.13	DUSP10
4.67796	6.73953	797.997	1.47109e-175	1.29161e-172	ENSG00000158050.4	DUSP2
3.98149	6.22187	795.797	4.42416e-175	3.60695e-172	ENSG00000112715.16	VEGFA
5.22181	8.56956	786.973	3.66733e-173	2.7906e-170	ENSG00000204388.5	HSPA1B
4.31918	9.18451	772.222	5.91031e-170	4.21627e-167	ENSG00000147872.5	PLIN2
3.39951	7.21706	727.877	2.59256e-160	1.74067e-157	ENSG00000134107.4	BHLHE40
5.35606	2.09373	698.831	5.3693e-154	3.40473e-151	ENSG00000119508.13	NR4A3
8.17406	7.83416	677.115	2.8338e-149	1.70237e-146	ENSG00000169429.6	IL8
4.31457	2.57828	676.494	3.86632e-149	2.20651e-146	ENSG00000229598.1	PRDX3P1
5.19517	5.0624	675.637	5.9393e-149	3.22815e-146	ENSG00000123358.15	NR4A1
5.09763	1.51837	665.69	8.64593e-147	4.48567e-144	ENSG00000272114.1	RP1-261G23.7
2.57422	2.43184	656.491	8.65789e-145	4.29657e-142	ENSG00000103472.5	RRN3P2
4.71681	2.61819	653.852	3.24698e-144	1.54421e-141	ENSG00000124216.3	SNAI1
4.16724	5.87594	649.526	2.83313e-143	1.29349e-140	ENSG00000129277.9	CCL4
3.20853	4.80876	648.188	5.53459e-143	2.42969e-140	ENSG00000185022.7	MAFF
4.8375	7.17379	640.983	2.04196e-141	8.6322e-139	ENSG00000123689.5	G0S2
5.81151	1.28326	635.357	3.41829e-140	1.39344e-137	ENSG00000124575.5	HIST1H1D
5.4132	1.87871	634.362	5.62541e-140	2.21408e-137	ENSG00000125657.3	TNFSF9
5.69376	4.24987	628.05	1.32738e-138	5.05023e-136	ENSG00000090104.7	RGS1
4.29993	1.39743	617.049	3.27753e-136	1.20677e-133	ENSG00000168298.4	HIST1H1E
2.79693	5.07305	614.468	1.19415e-135	4.25939e-133	ENSG00000125812.11	GZF1
3.26646	2.56288	601.646	7.34291e-133	2.53976e-130	ENSG00000119986.6	AVPI1
3.69073	1.45713	597.243	6.65943e-132	2.23561e-129	ENSG00000270640.1	RP11-373D23.2
4.37478	4.3235	593.773	3.78596e-131	1.23465e-128	ENSG00000153234.9	NR4A2
4.01767	3.9058	589.333	3.4996e-130	1.10957e-127	ENSG00000112149.5	CD83
5.27607	3.72843	582.422	1.11502e-128	3.4397e-126	ENSG00000249138.1	RP11-701P16.1
2.87695	2.37262	577.149	1.56432e-127	4.69872e-125	ENSG00000152217.12	SETBP1
4.56913	5.40409	551.837	5.01734e-122	1.46841e-119	ENSG00000149257.9	SERPINH1
3.53036	9.44249	537.848	5.5416e-119	1.58129e-116	ENSG00000132002.3	DNAJB1
5.37754	1.80485	536.781	9.45447e-119	2.63203e-116	ENSG00000135094.6	SDS
2.23524	5.01966	532.621	7.59763e-118	2.06475e-115	ENSG00000228830.1	RP4-781K5.2
3.25655	1.68913	523.714	6.58379e-116	1.74761e-113	ENSG00000260708.1	CTA-29F11.1
3.75835	3.98337	515.764	3.53311e-114	9.16521e-112	ENSG00000138166.5	DUSP5
1.9914	2.92151	511.366	3.19944e-113	8.1152e-111	ENSG00000173276.9	ZBTB21
3.75273	3.65414	503.233	1.88177e-111	4.66924e-109	ENSG00000158321.11	AUTS2
3.98859	5.28048	495.466	9.21696e-110	2.23835e-107	ENSG00000151929.5	BAG3
2.54536	6.73993	487.377	5.30252e-108	1.2609e-105	ENSG00000160271.10	RALGDS
6.5646	2.20228	485.327	1.48118e-107	3.45023e-105	ENSG00000111537.4	IFNG
4.23224	4.55192	477.419	7.78578e-106	1.77734e-103	ENSG00000203814.5	HIST2H2BF
4.16308	1.95342	477.253	8.46023e-106	1.89343e-103	ENSG00000205020.7	CCL4L1
3.98678	4.06976	474.203	3.9017e-105	8.56424e-103	ENSG00000007350.12	TKTL1
4.48512	3.03786	473.098	6.78534e-105	1.46128e-102	ENSG00000197262.8	CCL4L2
2.04904	9.64944	470.394	2.63008e-104	5.55922e-102	ENSG00000121966.6	CXCR4
4.37283	2.85123	467.47	1.13828e-103	2.36225e-101	ENSG00000104970.6	KIR3DX1
3.81889	1.73457	463.315	9.1302e-103	1.86093e-100	ENSG00000120875.4	DUSP4
2.74625	3.85807	460.597	3.56519e-102	7.13913e-100	ENSG00000130844.12	ZNF331
1.62543	4.6407	450.212	6.4874e-100	1.27667e-97	ENSG00000107771.11	CCSER2
2.28044	5.89843	444.815	9.69658e-99	1.87588e-96	ENSG00000102119.6	EMD
4.77598	2.81259	443.34	2.03026e-98	3.86224e-96	ENSG00000122861.11	PLAU
4.02514	3.27914	439.792	1.20139e-97	2.24797e-95	ENSG00000156966.6	B3GNT7
2.78093	5.71861	437.63	3.55068e-97	6.53669e-95	ENSG00000055483.15	USP36
4.09355	4.55629	437.547	3.70034e-97	6.70408e-95	ENSG00000110848.4	CD69
1.49663	1.60331	436.21	7.23364e-97	1.29007e-94	ENSG00000232559.2	GS1-124K5.12
2.77722	2.38352	435.433	1.0674e-96	1.87435e-94	ENSG00000237513.1	RP11-325F22.2
1.41416	2.53832	432.909	3.78174e-96	6.54011e-94	ENSG00000165632.7	TAF3
3.70008	8.44134	430.866	1.05274e-95	1.79343e-93	ENSG00000143878.8	RHOB
2.73237	7.23957	429.949	1.66742e-95	2.79882e-93	ENSG00000020633.14	RUNX3
2.99126	5.70188	427.483	5.73668e-95	9.48964e-93	ENSG00000184205.10	TSPYL2
3.29129	5.75491	426.362	1.00619e-94	1.64067e-92	ENSG00000027869.7	SH2D2A
2.59488	3.05161	419.828	2.66039e-93	4.27685e-91	ENSG00000173706.8	HEG1
2.44929	1.13337	418.086	6.37003e-93	1.00983e-90	ENSG00000135913.6	USP37
3.34331	4.17848	417.978	6.7241e-93	1.05135e-90	ENSG00000130222.6	GADD45G
2.2536	1.89162	414.232	4.3943e-92	6.77791e-90	ENSG00000166886.8	NAB2
1.69223	6.3696	411.435	1.78509e-91	2.71666e-89	ENSG00000168264.6	IRF2BP2
2.76287	6.79604	408.865	6.47583e-91	9.72568e-89	ENSG00000188042.5	ARL4C
2.13338	1.31634	406.789	1.83229e-90	2.71608e-88	ENSG00000170145.4	SIK2
2.32967	8.06922	400.05	5.37132e-89	7.86004e-87	ENSG00000011422.7	PLAUR
2.62717	1.944	398.635	1.09168e-88	1.57727e-86	ENSG00000154640.10	BTG3
3.45139	3.12238	396.886	2.62347e-88	3.74304e-86	ENSG00000243772.2	KIR2DL3
1.91478	6.99899	395.469	5.33725e-88	7.52091e-86	ENSG00000168003.12	SLC3A2
1.93766	4.6688	394.929	6.9948e-88	9.73642e-86	ENSG00000131378.9	RFTN1
1.93278	8.49624	392.544	2.31224e-87	3.17975e-85	ENSG00000087074.7	PPP1R15A
2.99747	8.4507	391.334	4.24119e-87	5.76297e-85	ENSG00000180644.6	PRF1
-1.05211	5.03908	390.883	5.31566e-87	7.138e-85	ENSG00000157916.14	RER1
2.75417	3.29173	390.527	6.35675e-87	8.43673e-85	ENSG00000161835.6	GRASP
-1.32193	4.72574	389.713	9.55573e-87	1.25367e-84	ENSG00000249915.3	PDCD6
3.22315	1.86232	388.58	1.68638e-86	2.18731e-84	ENSG00000081985.6	IL12RB2
2.6534	2.98511	388.183	2.05844e-86	2.6399e-84	ENSG00000113721.9	PDGFRB
3.13637	2.36644	385.01	1.00985e-85	1.28072e-83	ENSG00000184545.6	DUSP8
2.14718	4.73431	380.786	8.39192e-85	1.05259e-82	ENSG00000065989.11	PDE4A
2.70884	3.23939	377.35	4.69801e-84	5.8286e-82	ENSG00000137501.12	SYTL2
3.06509	1.01498	374.765	1.71689e-83	2.10716e-81	ENSG00000146072.6	TNFRSF21
1.08301	4.2209	374.121	2.37122e-83	2.87927e-81	ENSG00000107077.13	KDM4C
2.01426	4.81347	372.047	6.70691e-83	8.05818e-81	ENSG00000257034.1	AL021707.2
3.02946	7.13617	371.406	9.24797e-83	1.09955e-80	ENSG00000100385.9	IL2RB
2.25946	4.33755	369.842	2.02596e-82	2.38395e-80	ENSG00000095794.15	CREM
1.19487	6.60597	367.371	6.99144e-82	8.14289e-80	ENSG00000168488.14	ATXN2L
2.94699	4.18856	367.05	8.21337e-82	9.46944e-80	ENSG00000163508.8	EOMES
1.36489	4.79435	362.849	6.75006e-81	7.70452e-79	ENSG00000213923.6	CSNK1E
1.7451	7.04543	360.711	1.97095e-80	2.22737e-78	ENSG00000092820.13	EZR
1.76924	4.57194	359.911	2.94438e-80	3.29482e-78	ENSG00000114423.14	CBLB
2.63857	3.46919	358.064	7.4335e-80	8.23747e-78	ENSG00000149294.12	NCAM1
1.05907	5.61861	355.921	2.17694e-79	2.38919e-77	ENSG00000133226.12	SRRM1
2.24671	2.42	355.336	2.91872e-79	3.17278e-77	ENSG00000198846.5	TOX
2.04843	4.69611	354.673	4.06872e-79	4.38117e-77	ENSG00000171522.5	PTGER4
1.91429	8.19441	352.251	1.37075e-78	1.46222e-76	ENSG00000100226.11	GTPBP1
2.72999	3.69288	351.11	2.4289e-78	2.56699e-76	ENSG00000115541.6	HSPE1
2.1211	4.34628	351.052	2.50082e-78	2.61875e-76	ENSG00000251022.2	THAP9-AS1
0.929764	7.00408	350.549	3.21837e-78	3.3395e-76	ENSG00000170144.14	HNRNPA3
2.47768	2.14007	349.405	5.71089e-78	5.87244e-76	ENSG00000139289.9	PHLDA1
1.45888	6.06318	348.77	7.85219e-78	8.00223e-76	ENSG00000089737.11	DDX24
3.06376	1.71891	348.599	8.55688e-78	8.6432e-76	ENSG00000211694.2	TRGV10
3.49572	1.92505	348.005	1.15212e-77	1.15353e-75	ENSG00000240403.1	KIR3DL2
3.21523	5.52909	347.37	1.58426e-77	1.57241e-75	ENSG00000180739.12	S1PR5
2.25809	1.97929	346.813	2.09522e-77	2.06162e-75	ENSG00000205189.7	ZBTB10
3.19629	3.67964	344.556	6.49642e-77	6.33762e-75	ENSG00000133067.13	LGR6
2.11361	7.13337	343.414	1.15157e-76	1.1139e-74	ENSG00000184897.4	H1FX
1.19908	6.97445	341.781	2.61155e-76	2.50489e-74	ENSG00000112081.12	SRSF3
2.44724	2.83268	340.097	6.07707e-76	5.73253e-74	ENSG00000177150.8	FAM210A
2.03786	2.95147	340.102	6.06395e-76	5.73253e-74	ENSG00000101665.4	SMAD7
2.1674	5.95712	338.773	1.18031e-75	1.09556e-73	ENSG00000124762.9	CDKN1A
1.90776	3.78585	338.773	1.1806e-75	1.09556e-73	ENSG00000232956.4	SNHG15
7.05949	4.48417	338.677	1.23855e-75	1.14006e-73	ENSG00000121053.5	EPX
1.27385	3.321	337.447	2.29544e-75	2.09601e-73	ENSG00000137073.16	UBAP2
1.52034	6.24541	336.942	2.95703e-75	2.6787e-73	ENSG00000100221.6	JOSD1
3.60484	1.10893	336.038	4.65246e-75	4.18135e-73	ENSG00000104951.11	IL4I1
-1.64967	4.44179	335.568	5.88976e-75	5.25201e-73	ENSG00000174151.10	CYB561D1
2.79057	3.57752	331.134	5.44316e-74	4.81614e-72	ENSG00000069702.6	TGFBR3
2.86075	1.93798	328.785	1.76783e-73	1.55215e-71	ENSG00000176105.9	YES1
6.15433	4.99159	327.259	3.80066e-73	3.3115e-71	ENSG00000186652.5	PRG2
4.05985	2.94902	327.233	3.85053e-73	3.32954e-71	ENSG00000247095.2	MIR210HG
-1.4618	5.1323	326.732	4.94872e-73	4.24697e-71	ENSG00000180901.6	KCTD2
2.52106	1.9574	326.022	7.06793e-73	6.0204e-71	ENSG00000265625.1	RP11-68I3.11
2.3705	4.46672	325.904	7.4988e-73	6.3401e-71	ENSG00000163564.10	PYHIN1
2.12756	5.93445	324.658	1.40081e-72	1.17565e-70	ENSG00000198286.5	CARD11
1.93921	2.67698	324.574	1.46108e-72	1.21728e-70	ENSG00000131149.13	GSE1
2.11404	3.72784	323.886	2.0626e-72	1.70598e-70	ENSG00000206417.4	H1FX-AS1
2.04064	1.24159	323.016	3.1911e-72	2.62038e-70	ENSG00000180747.11	CTD-2547E10.2
1.61372	4.55765	319.193	2.1708e-71	1.76983e-69	ENSG00000231721.2	MKLN1-AS1
1.89097	2.93678	318.958	2.44288e-71	1.97752e-69	ENSG00000152409.8	JMY
1.20977	4.10195	318.306	3.38768e-71	2.70399e-69	ENSG00000136811.12	ODF2
3.60305	6.84206	318.317	3.36945e-71	2.70399e-69	ENSG00000120694.15	HSPH1
2.06028	4.93399	317.718	4.5488e-71	3.60555e-69	ENSG00000169508.6	GPR183
1.57208	5.36454	315.975	1.09066e-70	8.58535e-69	ENSG00000149428.14	HYOU1
4.59947	2.12478	314.342	2.47411e-70	1.93421e-68	ENSG00000174697.4	LEP
3.39412	3.35686	314.254	2.58553e-70	2.00757e-68	ENSG00000089692.4	LAG3
1.29492	3.16108	313.031	4.77537e-70	3.68284e-68	ENSG00000162775.10	RBM15
0.896901	5.15381	312.901	5.09732e-70	3.90475e-68	ENSG00000147548.12	WHSC1L1
1.53453	3.10614	312.831	5.27821e-70	4.01637e-68	ENSG00000157764.8	BRAF
0.97138	6.06967	309.745	2.4814e-69	1.87568e-67	ENSG00000165527.5	ARF6
1.8554	5.38517	309.001	3.60446e-69	2.70667e-67	ENSG00000117000.8	RLF
4.34267	0.321983	307.675	7.01171e-69	5.23082e-67	ENSG00000162692.6	VCAM1
1.46459	4.91515	307.373	8.15593e-69	6.04492e-67	ENSG00000118058.16	KMT2A
-1.06683	5.47075	305.48	2.10787e-68	1.55221e-66	ENSG00000105058.7	FAM32A
1.92993	4.28533	304.397	3.62971e-68	2.64955e-66	ENSG00000162496.4	DHRS3
1.34119	3.63696	304.389	3.64446e-68	2.64955e-66	ENSG00000124177.10	CHD6
1.50946	5.60752	303.506	5.67408e-68	4.09898e-66	ENSG00000272540.1	XXbac-BPG252P9.9
4.12852	1.0494	303.458	5.81407e-68	4.1737e-66	ENSG00000166920.6	C15orf48
1.38972	3.31789	301.562	1.50459e-67	1.07334e-65	ENSG00000144535.15	DIS3L2
1.62704	3.1168	299.899	3.4659e-67	2.45713e-65	ENSG00000132661.3	NXT1
1.32931	4.28714	298.553	6.80919e-67	4.79753e-65	ENSG00000152117.13	AC093838.4
3.59754	1.99026	297.7	1.04422e-66	7.31209e-65	ENSG00000143185.3	XCL2
-1.01806	4.22006	297.528	1.13839e-66	7.92295e-65	ENSG00000111653.15	ING4
3.79733	1.14525	296.783	1.65451e-66	1.14452e-64	ENSG00000143184.4	XCL1
1.46432	4.81698	296.751	1.6809e-66	1.15577e-64	ENSG00000130816.10	DNMT1
2.78322	6.70427	296.077	2.35706e-66	1.61099e-64	ENSG00000100453.8	GZMB
-1.21644	4.12515	295.656	2.91253e-66	1.97878e-64	ENSG00000114383.5	TUSC2
1.69429	4.80543	295.571	3.03941e-66	2.05277e-64	ENSG00000111676.10	ATN1
2.60954	2.4807	295.289	3.49994e-66	2.3499e-64	ENSG00000141682.11	PMAIP1
2.10481	2.7421	295.086	3.87545e-66	2.5868e-64	ENSG00000127418.10	FGFRL1
-1.08631	4.82116	294.981	4.08648e-66	2.71181e-64	ENSG00000168887.6	C2orf68
1.89605	7.93766	294.721	4.65423e-66	3.07071e-64	ENSG00000144655.10	CSRNP1
1.88702	3.94026	293.882	7.08976e-66	4.65072e-64	ENSG00000136213.7	CHST12
2.12289	2.80285	293.728	7.65922e-66	4.99556e-64	ENSG00000175591.7	P2RY2
4.0765	2.26787	293.652	7.95939e-66	5.16185e-64	ENSG00000179388.8	EGR3
1.72012	2.2394	293.557	8.34841e-66	5.38355e-64	ENSG00000137496.13	IL18BP
2.7295	2.11383	292.655	1.31252e-65	8.41637e-64	ENSG00000116285.8	ERRFI1
1.71886	3.39147	292.397	1.49362e-65	9.52413e-64	ENSG00000154310.12	TNIK
-0.964044	4.11559	291.252	2.65376e-65	1.68278e-63	ENSG00000170633.12	RNF34
2.60387	7.22923	290.998	3.0137e-65	1.90047e-63	ENSG00000172543.3	CTSW
-2.01283	3.43581	290.39	4.08899e-65	2.56438e-63	ENSG00000130772.9	MED18
2.93818	5.76868	290.294	4.28935e-65	2.67533e-63	ENSG00000140403.8	DNAJA4
3.40801	1.49191	289.433	6.60951e-65	4.10005e-63	ENSG00000163814.3	CDCP1
5.44911	2.84715	288.478	1.06726e-64	6.58469e-63	ENSG00000130208.5	APOC1
2.12674	2.93943	288.37	1.12621e-64	6.91103e-63	ENSG00000126368.5	NR1D1
-0.921793	4.91913	287.75	1.53725e-64	9.38299e-63	ENSG00000160087.16	UBE2J2
2.18633	3.10239	287.726	1.55576e-64	9.44543e-63	ENSG00000076604.10	TRAF4
1.85408	5.23784	287.076	2.15622e-64	1.30217e-62	ENSG00000162783.8	IER5
1.15348	4.0429	286.674	2.63833e-64	1.58494e-62	ENSG00000198276.9	UCKL1
2.23138	8.65925	286.427	2.98544e-64	1.78408e-62	ENSG00000096384.15	HSP90AB1
1.30854	4.04279	286.402	3.02394e-64	1.79767e-62	ENSG00000104312.6	RIPK2
3.22614	7.64375	286.091	3.5341e-64	2.09006e-62	ENSG00000106211.8	HSPB1
1.91514	1.39681	286.074	3.56514e-64	2.09755e-62	ENSG00000186352.4	ANKRD37
1.99586	11.2421	285.582	4.5629e-64	2.67082e-62	ENSG00000059804.11	SLC2A3
1.10625	4.95605	285.207	5.50643e-64	3.20665e-62	ENSG00000124228.10	DDX27
1.7786	5.82241	283.4	1.36387e-63	7.90215e-62	ENSG00000167604.9	NFKBID
2.01446	3.09833	282.803	1.84001e-63	1.0607e-61	ENSG00000198879.7	SFMBT2
1.85261	1.18102	282.012	2.73689e-63	1.56979e-61	ENSG00000147536.7	GINS4
2.59176	3.93385	281.589	3.38397e-63	1.93123e-61	ENSG00000211689.2	TRGC1
2.08955	8.90735	281.346	3.8218e-63	2.17025e-61	ENSG00000044574.7	HSPA5
1.95541	1.72199	281.265	3.98094e-63	2.24943e-61	ENSG00000175197.6	DDIT3
2.22082	1.64694	280.936	4.6951e-63	2.6399e-61	ENSG00000237286.1	AC004906.3
3.82889	1.45524	279.271	1.08249e-62	6.05665e-61	ENSG00000167772.7	ANGPTL4
-1.72516	4.71261	279.253	1.09249e-62	6.08276e-61	ENSG00000164576.7	SAP30L
-1.32113	4.32446	279.21	1.11602e-62	6.1836e-61	ENSG00000124659.5	TBCC
3.75773	2.7196	279.031	1.22086e-62	6.73185e-61	ENSG00000124882.3	EREG
2.44715	3.42137	278.713	1.43212e-62	7.85875e-61	ENSG00000112137.12	PHACTR1
5.71407	2.74573	278.649	1.47883e-62	8.07624e-61	ENSG00000158874.7	APOA2
3.5729	5.41136	277.88	2.17518e-62	1.18226e-60	ENSG00000073756.7	PTGS2
0.986122	3.49781	277.67	2.41761e-62	1.3078e-60	ENSG00000156232.6	WHAMM
1.77358	0.974851	277.567	2.54586e-62	1.37068e-60	ENSG00000145375.7	SPATA5
-1.35547	5.73942	276.817	3.70958e-62	1.98785e-60	ENSG00000143570.13	SLC39A1
2.16751	4.23688	275.804	6.16719e-62	3.28936e-60	ENSG00000101096.15	NFATC2
-1.60321	4.02996	274.038	1.49592e-61	7.94159e-60	ENSG00000160446.14	ZDHHC12
2.81026	2.17487	274.009	1.51768e-61	8.01982e-60	ENSG00000187990.4	HIST1H2BG
1.59665	4.16997	273.731	1.74489e-61	9.17798e-60	ENSG00000104885.13	DOT1L
2.53565	3.11194	273.471	1.98834e-61	1.04105e-59	ENSG00000100600.10	LGMN
1.98183	5.18017	272.914	2.62952e-61	1.37047e-59	ENSG00000153283.8	CD96
1.42217	3.42465	272.597	3.08312e-61	1.59958e-59	ENSG00000107140.11	TESK1
2.03615	3.6535	271.408	5.5969e-61	2.89063e-59	ENSG00000116667.8	C1orf21
1.47927	4.28041	271.203	6.20413e-61	3.18982e-59	ENSG00000105486.9	LIG1
1.66557	5.9253	270.843	7.43184e-61	3.8039e-59	ENSG00000138767.8	CNOT6L
1.01824	4.39229	270.003	1.133e-60	5.77324e-59	ENSG00000113716.8	HMGXB3
-1.49615	4.30786	269.584	1.39796e-60	7.0917e-59	ENSG00000235863.2	B3GALT4
1.01553	4.34743	269.505	1.45482e-60	7.3475e-59	ENSG00000213300.4	HNRNPA3P6
4.19435	3.86984	268.886	1.9851e-60	9.98148e-59	ENSG00000125740.9	FOSB
2.38895	2.56922	268.289	2.67867e-60	1.34098e-58	ENSG00000007402.7	CACNA2D2
3.24733	1.48745	267.986	3.11816e-60	1.55418e-58	ENSG00000125498.15	KIR2DL1
1.08378	5.12919	267.96	3.15889e-60	1.56763e-58	ENSG00000172534.9	HCFC1
1.99969	4.68494	267.593	3.79703e-60	1.87616e-58	ENSG00000182173.8	TSEN54
2.37724	6.48003	267.443	4.09438e-60	2.01436e-58	ENSG00000099985.3	OSM
-1.09982	2.51578	266.911	5.34762e-60	2.61964e-58	ENSG00000135482.2	ZC3H10
-1.18883	3.11492	266.204	7.62595e-60	3.71977e-58	ENSG00000123415.10	SMUG1
-1.05522	3.51944	266.09	8.07415e-60	3.92163e-58	ENSG00000183155.4	RABIF
-1.22439	6.46604	266.071	8.15064e-60	3.94201e-58	ENSG00000171148.9	TADA3
1.13673	5.60116	265.065	1.35033e-59	6.50323e-58	ENSG00000134684.6	YARS
1.53527	5.39269	263.703	2.67512e-59	1.28293e-57	ENSG00000186480.8	INSIG1
1.39223	3.85959	263.665	2.72709e-59	1.30239e-57	ENSG00000120910.10	PPP3CC
1.36011	2.9459	263.61	2.80353e-59	1.33331e-57	ENSG00000176438.8	SYNE3
4.56153	0.964436	262.824	4.15786e-59	1.9692e-57	ENSG00000240801.1	AC132217.4
-0.986521	5.51741	262.289	5.44069e-59	2.56612e-57	ENSG00000166135.9	HIF1AN
-1.22044	3.24719	262.008	6.26367e-59	2.94212e-57	ENSG00000115446.7	UNC50
1.28475	3.14152	261.942	6.47478e-59	3.02882e-57	ENSG00000140718.14	FTO
1.55143	5.46475	261.831	6.84449e-59	3.18869e-57	ENSG00000174282.7	ZBTB4
1.33362	4.02949	261.482	8.15481e-59	3.7837e-57	ENSG00000137337.10	MDC1
2.58433	6.39694	261.124	9.76228e-59	4.5112e-57	ENSG00000205336.7	GPR56
0.937223	5.40877	260.558	1.29688e-58	5.9688e-57	ENSG00000138674.12	SEC31A
-1.73697	1.52971	260.482	1.34693e-58	6.17424e-57	ENSG00000132801.5	ZSWIM3
1.36689	4.68446	260.219	1.53703e-58	7.01745e-57	ENSG00000172115.4	CYCS
-1.30193	5.44562	259.607	2.0901e-58	9.50453e-57	ENSG00000002919.10	SNX11
1.58644	3.92932	259.215	2.54418e-58	1.15235e-56	ENSG00000171603.12	CLSTN1
1.39175	7.61571	258.611	3.44522e-58	1.5543e-56	ENSG00000196230.8	TUBB
1.44202	1.87352	258.234	4.16381e-58	1.87109e-56	ENSG00000176225.8	RTTN
1.97809	1.5615	258.013	4.65172e-58	2.08215e-56	ENSG00000185710.5	RP11-645C24.2
2.73006	0.436686	257.443	6.19166e-58	2.76061e-56	ENSG00000080493.9	SLC4A4
1.13669	4.00329	257.356	6.46862e-58	2.87287e-56	ENSG00000097007.13	ABL1
2.61277	3.77018	256.051	1.24564e-57	5.51074e-56	ENSG00000185697.12	MYBL1
1.81537	7.60496	255.844	1.3819e-57	6.08996e-56	ENSG00000130522.4	JUND
2.24094	9.15432	255.776	1.42986e-57	6.27708e-56	ENSG00000170345.5	FOS
2.15918	1.80811	254.654	2.51098e-57	1.0939e-55	ENSG00000198885.5	ITPRIPL1
-0.947009	5.07058	254.658	2.50629e-57	1.0939e-55	ENSG00000135930.9	EIF4E2
2.21017	3.84854	254.134	3.26018e-57	1.41489e-55	ENSG00000135362.9	PRR5L
1.17285	2.56336	253.933	3.60541e-57	1.55879e-55	ENSG00000115977.14	AAK1
2.36029	3.54201	253.564	4.33904e-57	1.8689e-55	ENSG00000181847.7	TIGIT
1.47247	3.73736	253.372	4.77948e-57	2.05087e-55	ENSG00000143751.9	SDE2
1.32154	4.32394	253.095	5.49183e-57	2.34771e-55	ENSG00000166484.15	MAPK7
1.44597	2.06806	252.789	6.40491e-57	2.72782e-55	ENSG00000149503.8	INCENP
-1.29156	5.4477	252.606	7.01865e-57	2.9781e-55	ENSG00000036257.8	CUL3
1.18556	4.24828	251.942	9.79584e-57	4.1411e-55	ENSG00000122965.6	RBM19
-1.29236	1.85824	251.901	9.999e-57	4.21139e-55	ENSG00000034533.7	ASTE1
1.99686	4.89469	251.775	1.06512e-56	4.46959e-55	ENSG00000005379.11	BZRAP1
1.58301	3.1383	251.336	1.32815e-56	5.55292e-55	ENSG00000127586.12	CHTF18
2.79439	0.709352	251.071	1.51656e-56	6.31753e-55	ENSG00000242473.1	KIR2DP1
2.84328	2.0639	250.945	1.61571e-56	6.70607e-55	ENSG00000272418.1	RP11-762H8.4
1.10576	5.20867	250.656	1.86831e-56	7.72642e-55	ENSG00000127616.13	SMARCA4
1.00025	4.61659	249.929	2.69122e-56	1.10894e-54	ENSG00000103222.14	ABCC1
1.50725	3.67885	249.833	2.82439e-56	1.15963e-54	ENSG00000048028.7	USP28
1.78709	3.99979	249.652	3.09256e-56	1.26518e-54	ENSG00000065675.10	PRKCQ
1.02876	6.24751	249.496	3.34372e-56	1.36304e-54	ENSG00000197157.6	SND1
1.63106	4.51549	249.237	3.80923e-56	1.54728e-54	ENSG00000162910.14	MRPL55
1.6145	1.23439	249.208	3.86552e-56	1.56458e-54	ENSG00000231160.5	RP11-617D20.1
1.03155	5.47645	248.988	4.31514e-56	1.74039e-54	ENSG00000171456.12	ASXL1
2.11035	2.83847	248.911	4.48536e-56	1.80267e-54	ENSG00000151208.12	DLG5
0.979616	5.5169	248.856	4.61149e-56	1.84686e-54	ENSG00000177733.4	HNRNPA0
2.88566	8.32447	248.664	5.07929e-56	2.0271e-54	ENSG00000115523.12	GNLY
3.71036	3.66199	248.155	6.55705e-56	2.60774e-54	ENSG00000118785.9	SPP1
-1.31781	2.52382	247.861	7.60058e-56	3.01226e-54	ENSG00000235314.1	LINC00957
2.04761	2.49836	247.591	8.70337e-56	3.43738e-54	ENSG00000177272.7	KCNA3
2.01872	7.54725	247.321	9.96573e-56	3.92237e-54	ENSG00000231389.3	HLA-DPA1
1.24953	4.11259	247.043	1.14579e-55	4.49416e-54	ENSG00000095319.10	NUP188
2.31217	4.5049	246.881	1.24285e-55	4.85816e-54	ENSG00000111796.3	KLRB1
1.5135	2.30693	246.677	1.3772e-55	5.36495e-54	ENSG00000255114.1	RP11-110I1.6
1.27312	1.14347	246.511	1.49671e-55	5.8107e-54	ENSG00000171723.11	GPHN
2.26834	3.20384	246.181	1.76602e-55	6.83302e-54	ENSG00000183918.10	SH2D1A
1.15461	4.49096	245.621	2.33908e-55	9.0197e-54	ENSG00000215492.5	HNRNPA1P7
1.24919	4.05302	245.403	2.61015e-55	1.00311e-53	ENSG00000141458.8	NPC1
1.63766	1.20758	245.012	3.17676e-55	1.21676e-53	ENSG00000197603.9	C5orf42
-1.00313	5.44852	244.133	4.93717e-55	1.88471e-53	ENSG00000088298.8	EDEM2
2.31678	1.65512	244.108	5.00155e-55	1.90292e-53	ENSG00000010310.4	GIPR
0.760835	5.26232	243.616	6.40196e-55	2.42764e-53	ENSG00000168175.10	MAPK1IP1L
2.04763	7.28981	243.148	8.09746e-55	3.06041e-53	ENSG00000159399.5	HK2
1.18685	2.68672	243.046	8.52381e-55	3.21091e-53	ENSG00000260570.1	RP11-24N18.1
1.90762	2.5042	242.995	8.74315e-55	3.28271e-53	ENSG00000106089.7	STX1A
1.06201	6.60385	242.866	9.32604e-55	3.49008e-53	ENSG00000129351.13	ILF3
1.74309	3.23941	242.852	9.39601e-55	3.50477e-53	ENSG00000159733.9	ZFYVE28
2.24755	2.04221	242.556	1.08971e-54	4.05145e-53	ENSG00000156475.14	PPP2R2B
1.37249	4.17119	242.353	1.2067e-54	4.47184e-53	ENSG00000109685.13	WHSC1
1.15901	4.00452	241.279	2.06917e-54	7.64321e-53	ENSG00000262477.1	AC021224.1
3.11067	2.23861	240.211	3.53681e-54	1.30223e-52	ENSG00000121742.11	GJB6
1.9765	3.77347	240.154	3.63939e-54	1.33569e-52	ENSG00000130827.5	PLXNA3
1.46284	3.05707	240.099	3.7421e-54	1.36898e-52	ENSG00000249115.4	HAUS5
1.66613	1.55887	239.836	4.27039e-54	1.55726e-52	ENSG00000127589.4	TUBBP1
0.662901	3.79678	239.825	4.29389e-54	1.56084e-52	ENSG00000122882.6	ECD
-1.14405	4.6562	239.778	4.39749e-54	1.59343e-52	ENSG00000238227.3	C9orf69
-1.10656	6.56039	239.668	4.64733e-54	1.67863e-52	ENSG00000204264.4	PSMB8
2.00825	6.87414	239.497	5.06256e-54	1.82284e-52	ENSG00000198821.6	CD247
1.35303	4.52788	238.596	7.95948e-54	2.8569e-52	ENSG00000102226.5	USP11
-1.18738	3.39951	238.09	1.02614e-53	3.67159e-52	ENSG00000266962.1	RP11-400F19.6
1.31671	3.43527	238.036	1.05413e-53	3.75994e-52	ENSG00000105810.5	CDK6
2.19245	4.12356	237.958	1.09653e-53	3.89898e-52	ENSG00000149527.13	PLCH2
2.18428	4.29198	237.782	1.19772e-53	4.24559e-52	ENSG00000172575.7	RASGRP1
1.98951	4.95122	237.513	1.37083e-53	4.84415e-52	ENSG00000122224.13	LY9
-2.11859	6.52084	237.361	1.47993e-53	5.21355e-52	ENSG00000165879.7	FRAT1
2.34561	1.0601	237.134	1.65812e-53	5.82331e-52	ENSG00000179841.8	AKAP5
-1.74741	4.06017	236.898	1.86648e-53	6.53499e-52	ENSG00000188997.3	KCTD21
1.60945	2.05096	236.795	1.96546e-53	6.86048e-52	ENSG00000179967.11	PPP1R14BP3
2.20167	5.2128	236.554	2.21862e-53	7.72054e-52	ENSG00000026751.12	SLAMF7
0.941437	4.45737	236.372	2.43091e-53	8.43356e-52	ENSG00000196367.8	TRRAP
1.7147	4.11117	236.232	2.60836e-53	9.02176e-52	ENSG00000111674.4	ENO2
-1.21252	6.04625	235.913	3.06108e-53	1.05556e-51	ENSG00000100938.13	GMPR2
0.807801	4.45448	235.407	3.94587e-53	1.35657e-51	ENSG00000156304.10	SCAF4
1.76439	4.29448	235.332	4.09909e-53	1.40501e-51	ENSG00000006025.7	OSBPL7
2.06039	0.640054	235.009	4.81889e-53	1.64679e-51	ENSG00000099725.10	PRKY
1.77791	2.88888	234.881	5.13963e-53	1.75116e-51	ENSG00000165195.9	PIGA
1.7997	0.866112	234.872	5.1629e-53	1.75385e-51	ENSG00000255139.1	AP000442.1
2.31864	3.02703	234.532	6.12297e-53	2.07382e-51	ENSG00000186891.9	TNFRSF18
0.843619	3.42887	234.365	6.65792e-53	2.24833e-51	ENSG00000157349.11	DDX19B
2.3691	1.94564	234.14	7.45543e-53	2.51021e-51	ENSG00000149557.8	FEZ1
-1.49537	7.45913	233.558	9.98519e-53	3.35209e-51	ENSG00000164088.13	PPM1M
-1.22985	6.79265	233.337	1.11597e-52	3.73538e-51	ENSG00000136280.11	CCM2
1.37854	2.84614	232.967	1.34405e-52	4.48566e-51	ENSG00000137054.11	POLR1E
2.14853	5.32294	232.905	1.386e-52	4.61218e-51	ENSG00000101445.5	PPP1R16B
2.39356	4.05713	232.818	1.44825e-52	4.80532e-51	ENSG00000198574.4	SH2D1B
0.585166	5.68079	232.542	1.66332e-52	5.50292e-51	ENSG00000139990.13	DCAF5
-0.867259	5.44013	232.287	1.89075e-52	6.2373e-51	ENSG00000106636.3	YKT6
1.53643	2.34583	232.106	2.07094e-52	6.81201e-51	ENSG00000079819.12	EPB41L2
-0.96818	3.83747	232.042	2.13787e-52	7.01198e-51	ENSG00000131779.6	PEX11B
0.791793	6.51742	231.913	2.2808e-52	7.45932e-51	ENSG00000011304.12	PTBP1
0.803365	6.18181	231.892	2.30497e-52	7.51682e-51	ENSG00000143569.14	UBAP2L
1.98762	4.64535	231.854	2.34958e-52	7.6405e-51	ENSG00000172893.11	DHCR7
0.837118	3.4034	231.654	2.59815e-52	8.42481e-51	ENSG00000048991.12	R3HDM1
1.57282	6.23421	231.502	2.80362e-52	9.06531e-51	ENSG00000112245.6	PTP4A1
-0.855736	4.25178	231.416	2.92736e-52	9.43867e-51	ENSG00000115459.13	ELMOD3
-0.898198	5.75957	231.39	2.96657e-52	9.53814e-51	ENSG00000112679.10	DUSP22
2.28404	5.48221	231.209	3.24811e-52	1.0414e-50	ENSG00000007264.9	MATK
2.09047	2.19778	230.705	4.18434e-52	1.33782e-50	ENSG00000105409.11	ATP1A3
1.05596	3.26977	230.296	5.1378e-52	1.63807e-50	ENSG00000005156.7	LIG3
-1.14458	3.12665	230.168	5.47851e-52	1.74183e-50	ENSG00000060642.6	PIGV
1.77781	6.97098	230.086	5.70936e-52	1.81018e-50	ENSG00000105220.10	GPI
1.53736	2.97447	230.058	5.78895e-52	1.83033e-50	ENSG00000067191.11	CACNB1
1.06308	3.6321	229.927	6.18449e-52	1.94999e-50	ENSG00000102900.8	NUP93
-1.48902	2.3934	229.838	6.46576e-52	2.03306e-50	ENSG00000167447.8	SMG8
-1.62685	2.94087	229.647	7.11686e-52	2.23164e-50	ENSG00000173614.9	NMNAT1
-1.24628	8.33733	229.501	7.65944e-52	2.38866e-50	ENSG00000130429.8	ARPC1B
2.87576	3.46958	229.503	7.65294e-52	2.38866e-50	ENSG00000167633.12	KIR3DL1
-0.928058	5.08533	229.465	7.79803e-52	2.42385e-50	ENSG00000129071.5	MBD4
-0.965172	5.88676	229.461	7.81477e-52	2.42385e-50	ENSG00000129515.14	SNX6
1.0877	5.23773	229.213	8.84924e-52	2.73727e-50	ENSG00000109920.8	FNBP4
1.37499	2.58194	229.17	9.04384e-52	2.7899e-50	ENSG00000249786.3	EAF1-AS1
-1.19276	2.41808	228.988	9.90803e-52	3.04825e-50	ENSG00000168612.4	ZSWIM1
1.41775	7.12449	228.947	1.01134e-51	3.10307e-50	ENSG00000165233.13	C9orf89
2.05087	1.47893	228.869	1.05207e-51	3.2194e-50	ENSG00000228748.2	RP13-39P12.3
1.47671	3.12493	228.727	1.12994e-51	3.44844e-50	ENSG00000133065.6	SLC41A1
0.992232	6.31707	228.59	1.20992e-51	3.68267e-50	ENSG00000167004.8	PDIA3
-1.50666	6.26804	228.374	1.34873e-51	4.09425e-50	ENSG00000171302.12	CANT1
-1.31587	2.84064	228.349	1.36575e-51	4.13493e-50	ENSG00000135211.5	TMEM60
2.34015	3.01913	228.187	1.48197e-51	4.47493e-50	ENSG00000150687.7	PRSS23
1.68899	2.12623	227.964	1.6571e-51	4.99054e-50	ENSG00000214826.4	DDX12P
1.91716	4.6679	227.828	1.77406e-51	5.32873e-50	ENSG00000073350.9	LLGL2
0.855368	4.96524	227.661	1.92973e-51	5.78108e-50	ENSG00000084463.3	WBP11
-1.84385	8.25983	227.254	2.36734e-51	7.07351e-50	ENSG00000125910.4	S1PR4
1.89308	6.84542	227.203	2.4289e-51	7.23852e-50	ENSG00000173762.3	CD7
6.51366	3.49144	226.774	3.01208e-51	8.95308e-50	ENSG00000156575.2	PRG3
1.51327	10.4281	226.594	3.29721e-51	9.77515e-50	ENSG00000135821.12	GLUL
1.49864	1.9126	226.319	3.78601e-51	1.11952e-49	ENSG00000225648.1	SBDSP1
2.01824	2.31203	226.164	4.09298e-51	1.20716e-49	ENSG00000108370.11	RGS9
1.97436	6.90415	226.001	4.44001e-51	1.30614e-49	ENSG00000115085.9	ZAP70
1.12001	4.55688	225.907	4.6554e-51	1.36598e-49	ENSG00000204590.8	GNL1
-1.44393	3.31497	225.812	4.88243e-51	1.42892e-49	ENSG00000166189.6	HPS6
1.51209	4.10399	225.668	5.24908e-51	1.5323e-49	ENSG00000134324.7	LPIN1
1.42178	3.74927	225.616	5.38921e-51	1.5692e-49	ENSG00000104731.9	KLHDC4
2.23626	3.7659	225.269	6.41365e-51	1.86273e-49	ENSG00000142303.9	ADAMTS10
0.714373	4.19257	225.203	6.6309e-51	1.92094e-49	ENSG00000198382.4	UVRAG
-1.01752	3.64334	225.153	6.79746e-51	1.96421e-49	ENSG00000143553.6	SNAPIN
1.87002	2.03257	225.076	7.06715e-51	2.03698e-49	ENSG00000168389.13	MFSD2A
-1.75955	5.66649	225.055	7.14057e-51	2.05296e-49	ENSG00000241878.5	PISD
2.46896	0.554303	224.859	7.87951e-51	2.25972e-49	ENSG00000236790.1	LINC00299
2.82976	1.12227	224.592	9.01075e-51	2.57766e-49	ENSG00000198756.6	COLGALT2
-1.25752	5.22707	224.398	9.93593e-51	2.83522e-49	ENSG00000247596.4	TWF2
1.04201	5.10235	224.331	1.02746e-50	2.92455e-49	ENSG00000123562.12	MORF4L2
-1.44792	1.25737	224.297	1.04509e-50	2.96734e-49	ENSG00000185670.7	ZBTB3
-0.99958	4.20402	224.144	1.12835e-50	3.19577e-49	ENSG00000101343.10	CRNKL1
2.54488	6.32709	223.868	1.29618e-50	3.65707e-49	ENSG00000153563.11	CD8A
1.39992	5.40884	223.866	1.29763e-50	3.65707e-49	ENSG00000112511.13	PHF1
1.39716	5.78367	223.452	1.59754e-50	4.49122e-49	ENSG00000103335.15	PIEZO1
1.43485	2.19446	223.436	1.61056e-50	4.5167e-49	ENSG00000116127.13	ALMS1
1.02629	6.23617	223.211	1.80274e-50	5.04326e-49	ENSG00000166889.13	PATL1
-1.02763	3.48086	223.146	1.86322e-50	5.19971e-49	ENSG00000124688.9	MAD2L1BP
-1.24157	3.84309	223.106	1.90097e-50	5.29211e-49	ENSG00000177042.10	TMEM80
1.62554	3.47437	223.08	1.92595e-50	5.34862e-49	ENSG00000168758.6	SEMA4C
-1.00559	6.43624	223.065	1.94028e-50	5.37532e-49	ENSG00000126883.12	NUP214
-1.14039	6.77505	223.058	1.94701e-50	5.3809e-49	ENSG00000149357.5	LAMTOR1
1.53224	1.79412	222.955	2.05013e-50	5.65222e-49	ENSG00000163113.10	OTUD7B
-1.60373	7.32219	222.029	3.26442e-50	8.97834e-49	ENSG00000100034.9	PPM1F
1.36863	2.07618	221.967	3.36704e-50	9.2383e-49	ENSG00000011478.7	QPCTL
-1.53884	6.64768	221.896	3.49055e-50	9.55422e-49	ENSG00000185905.3	C16orf54
1.61939	3.50205	221.753	3.74974e-50	1.02391e-48	ENSG00000089775.7	ZBTB25
0.793843	4.86341	221.735	3.78434e-50	1.03089e-48	ENSG00000094631.14	HDAC6
2.21441	1.23592	221.595	4.05879e-50	1.10302e-48	ENSG00000177374.8	HIC1
3.79494	0.527917	221.502	4.25348e-50	1.15319e-48	ENSG00000107562.12	CXCL12
-1.11931	3.43795	221.142	5.0958e-50	1.37828e-48	ENSG00000158480.6	SPATA2
-1.11879	1.54371	220.957	5.59255e-50	1.50906e-48	ENSG00000124444.11	ZNF576
0.95292	3.723	220.841	5.92753e-50	1.59568e-48	ENSG00000148339.8	SLC25A25
2.18056	5.10147	220.513	6.98854e-50	1.87687e-48	ENSG00000073861.2	TBX21
0.805185	4.3274	220.269	7.90338e-50	2.11759e-48	ENSG00000154124.4	FAM105B
1.3624	3.55392	220.205	8.15878e-50	2.1809e-48	ENSG00000137166.10	FOXP4
-1.33033	5.65928	220.109	8.56166e-50	2.28324e-48	ENSG00000166272.12	WBP1L
7.24777	7.3351	220.084	8.67213e-50	2.30731e-48	ENSG00000163631.12	ALB
2.14378	1.70735	220.001	9.03824e-50	2.39913e-48	ENSG00000088881.16	EBF4
-1.58888	3.78611	219.496	1.16495e-49	3.0851e-48	ENSG00000166130.10	IKBIP
1.25323	3.79423	219.282	1.29744e-49	3.428e-48	ENSG00000134802.13	SLC43A3
1.03272	6.08653	218.976	1.5123e-49	3.98647e-48	ENSG00000087087.14	SRRT
-1.06231	2.68257	218.168	2.26944e-49	5.96853e-48	ENSG00000108786.6	HSD17B1
0.940901	4.36752	218.005	2.46291e-49	6.46246e-48	ENSG00000183495.9	EP400
2.44204	1.42593	217.973	2.50379e-49	6.55463e-48	ENSG00000197057.4	DTHD1
-1.54171	5.43444	217.957	2.52331e-49	6.59063e-48	ENSG00000123609.6	NMI
1.94781	2.53302	217.892	2.60695e-49	6.79354e-48	ENSG00000127124.9	HIVEP3
-1.58373	4.30901	217.257	3.58755e-49	9.32762e-48	ENSG00000139508.10	SLC46A3
2.18577	2.82057	217.043	3.99293e-49	1.0358e-47	ENSG00000259954.1	IL21R-AS1
-0.780038	4.89911	216.927	4.23305e-49	1.0956e-47	ENSG00000054116.7	TRAPPC3
-1.15954	4.86816	216.771	4.57907e-49	1.18248e-47	ENSG00000179933.4	C14orf119
-1.5755	1.14962	216.76	4.60329e-49	1.18605e-47	ENSG00000186666.4	BCDIN3D
1.50668	9.98902	216.611	4.9627e-49	1.27577e-47	ENSG00000196924.10	FLNA
1.24952	3.5265	216.59	5.01327e-49	1.28588e-47	ENSG00000197989.9	SNHG12
3.00098	2.77662	216.546	5.12625e-49	1.31191e-47	ENSG00000136235.11	GPNMB
-1.90114	1.32844	216.425	5.44704e-49	1.39088e-47	ENSG00000273002.1	RP11-336K24.12
3.15932	2.46948	215.847	7.28346e-49	1.85566e-47	ENSG00000109321.6	AREG
1.13095	5.03057	215.578	8.33719e-49	2.11939e-47	ENSG00000070423.13	RNF126
1.55104	3.5155	215.276	9.70292e-49	2.46109e-47	ENSG00000072858.6	SIDT1
-1.45371	4.46593	215.14	1.0388e-48	2.62901e-47	ENSG00000260822.1	GS1-358P8.4
1.06692	5.27488	215.113	1.05303e-48	2.65913e-47	ENSG00000149136.3	SSRP1
1.37673	3.95637	214.891	1.17736e-48	2.96654e-47	ENSG00000173511.5	VEGFB
1.08626	4.27294	214.864	1.19338e-48	3.00028e-47	ENSG00000163872.11	YEATS2
-1.25338	6.64707	214.659	1.32283e-48	3.31842e-47	ENSG00000125304.8	TM9SF2
1.04582	3.14518	214.639	1.33593e-48	3.34392e-47	ENSG00000126524.5	SBDS
1.47189	2.0325	214.535	1.4079e-48	3.51636e-47	ENSG00000161996.13	WDR90
1.43597	4.35157	214.255	1.61993e-48	4.03709e-47	ENSG00000166949.11	SMAD3
-1.43211	7.92977	213.888	1.94797e-48	4.83875e-47	ENSG00000143933.12	CALM2
1.19339	4.51795	213.886	1.95008e-48	4.83875e-47	ENSG00000136877.10	FPGS
1.4014	2.88912	213.832	2.00367e-48	4.96093e-47	ENSG00000170873.14	MTSS1
-1.277	4.92838	213.693	2.14928e-48	5.30993e-47	ENSG00000092020.6	PPP2R3C
1.47001	5.55664	213.417	2.46867e-48	6.08582e-47	ENSG00000108798.4	ABI3
0.970611	6.16869	213.237	2.7021e-48	6.64693e-47	ENSG00000086758.11	HUWE1
1.28476	4.80998	213.197	2.75724e-48	6.768e-47	ENSG00000255717.2	SNHG1
2.96145	2.04695	212.927	3.15768e-48	7.73429e-47	ENSG00000185198.7	PRSS57
2.20128	5.42602	212.876	3.23991e-48	7.91869e-47	ENSG00000197540.3	GZMM
1.62118	3.16609	212.87	3.24924e-48	7.92453e-47	ENSG00000161791.9	FMNL3
2.02595	4.0363	212.744	3.46074e-48	8.42237e-47	ENSG00000101082.9	SLA2
1.35111	3.37668	212.331	4.25868e-48	1.03423e-46	ENSG00000198589.6	LRBA
1.34647	5.24955	212.294	4.34007e-48	1.05175e-46	ENSG00000135077.4	HAVCR2
1.16555	2.74504	211.516	6.4148e-48	1.55124e-46	ENSG00000102312.16	PORCN
-1.25587	2.32376	211.485	6.51576e-48	1.57232e-46	ENSG00000120925.9	RNF170
-2.06667	6.69054	211.317	7.08737e-48	1.70665e-46	ENSG00000121858.6	TNFSF10
-1.33336	7.68789	211.189	7.55941e-48	1.81649e-46	ENSG00000113269.9	RNF130
1.79931	6.2593	211.089	7.94956e-48	1.90622e-46	ENSG00000144381.12	HSPD1
2.29211	1.7685	211.057	8.07602e-48	1.93249e-46	ENSG00000175592.4	FOSL1
-1.69403	5.05534	211.02	8.22672e-48	1.96443e-46	ENSG00000168040.4	FADD
0.922292	4.0029	210.964	8.4619e-48	2.01637e-46	ENSG00000151348.9	EXT2
1.81745	5.13062	210.814	9.1272e-48	2.17037e-46	ENSG00000184588.13	PDE4B
-1.41814	3.17471	210.774	9.30967e-48	2.20916e-46	ENSG00000197782.10	ZNF780A
0.790643	3.69663	210.74	9.47292e-48	2.24323e-46	ENSG00000185049.8	NELFA
-0.955779	6.56731	210.478	1.0806e-47	2.55361e-46	ENSG00000087152.11	ATXN7L3
0.903342	5.45615	210.372	1.13939e-47	2.68699e-46	ENSG00000113013.8	HSPA9
2.55245	2.80313	210.093	1.31123e-47	3.08586e-46	ENSG00000095397.9	DFNB31
3.49474	1.08692	209.948	1.41015e-47	3.31183e-46	ENSG00000172236.12	TPSAB1
1.62635	6.95666	209.941	1.41527e-47	3.31702e-46	ENSG00000134954.10	ETS1
-1.01275	4.67083	209.879	1.45987e-47	3.41454e-46	ENSG00000175938.6	ORAI3
-1.70327	4.47378	209.497	1.76819e-47	4.12723e-46	ENSG00000254721.1	RP11-805J14.5
-1.50239	6.07917	209.457	1.80447e-47	4.20331e-46	ENSG00000143409.11	FAM63A
0.877196	2.54851	209.447	1.81313e-47	4.21488e-46	ENSG00000119685.15	TTLL5
1.04446	2.76251	209.44	1.81968e-47	4.22151e-46	ENSG00000137955.11	RABGGTB
1.32265	3.49956	209.29	1.96211e-47	4.54271e-46	ENSG00000089094.12	KDM2B
-1.14623	5.60852	209.275	1.9772e-47	4.56837e-46	ENSG00000143207.15	RFWD2
1.89473	2.80709	209.114	2.14368e-47	4.94302e-46	ENSG00000107485.11	GATA3
-1.24519	4.13997	209.078	2.18257e-47	5.02256e-46	ENSG00000144455.9	SUMF1
1.00595	7.74127	209.013	2.25524e-47	5.17934e-46	ENSG00000187514.10	PTMA
-1.48961	4.74281	208.717	2.61739e-47	5.99897e-46	ENSG00000160703.11	NLRX1
2.04055	3.0476	208.601	2.77415e-47	6.34552e-46	ENSG00000141753.5	IGFBP4
1.1313	4.40366	208.061	3.63822e-47	8.30533e-46	ENSG00000070814.13	TCOF1
-1.85003	6.1719	207.915	3.91462e-47	8.91846e-46	ENSG00000151465.9	CDC123
1.17502	5.82349	207.734	4.2876e-47	9.74873e-46	ENSG00000103365.11	GGA2
-1.28356	6.47304	207.686	4.39182e-47	9.96584e-46	ENSG00000116685.11	KIAA2013
1.19962	1.64688	207.569	4.65766e-47	1.05481e-45	ENSG00000185684.8	EP400NL
1.25304	4.51968	207.259	5.44284e-47	1.23019e-45	ENSG00000160299.12	PCNT
1.12107	2.92958	207.251	5.46644e-47	1.23308e-45	ENSG00000145041.11	VPRBP
-1.30496	4.93363	207.137	5.78797e-47	1.30304e-45	ENSG00000148411.3	NACC2
1.3297	6.40652	206.578	7.66555e-47	1.72234e-45	ENSG00000132182.7	NUP210
1.63138	2.62485	206.483	8.03836e-47	1.80255e-45	ENSG00000159433.7	STARD9
-1.49977	5.36677	206.337	8.65022e-47	1.93595e-45	ENSG00000109854.9	HTATIP2
1.73708	4.22316	206.221	9.16937e-47	2.04813e-45	ENSG00000178381.7	ZFAND2A
1.72733	3.61417	206.091	9.78948e-47	2.18237e-45	ENSG00000148019.8	CEP78
-1.50834	1.93682	205.722	1.17857e-46	2.62227e-45	ENSG00000143412.5	ANXA9
1.90602	1.88734	205.711	1.18473e-46	2.63083e-45	ENSG00000143842.10	SOX13
1.20031	3.37462	205.29	1.46424e-46	3.24521e-45	ENSG00000100714.11	MTHFD1
1.27263	1.39169	205.212	1.52228e-46	3.36732e-45	ENSG00000163611.7	SPICE1
-1.95446	3.85464	205.042	1.65786e-46	3.66012e-45	ENSG00000180539.4	C9orf139
1.26914	3.43368	204.846	1.82953e-46	4.03133e-45	ENSG00000198648.6	STK39
2.83557	5.72196	204.812	1.86127e-46	4.09335e-45	ENSG00000100450.8	GZMH
2.2339	3.06876	204.738	1.93168e-46	4.24005e-45	ENSG00000214193.5	SH3D21
-0.96806	3.76273	204.676	1.9928e-46	4.36581e-45	ENSG00000101473.12	ACOT8
0.946086	2.52099	204.419	2.26752e-46	4.95813e-45	ENSG00000141140.12	MYO19
-1.23984	3.79212	204.338	2.36163e-46	5.15404e-45	ENSG00000115145.5	STAM2
1.73188	2.57614	204.304	2.40193e-46	5.23199e-45	ENSG00000164211.8	STARD4
-0.773463	4.55669	204.299	2.40881e-46	5.23697e-45	ENSG00000072849.6	DERL2
-1.05244	8.08577	203.946	2.87595e-46	6.24071e-45	ENSG00000159314.7	ARHGAP27
-1.22027	1.30868	203.78	3.12639e-46	6.77127e-45	ENSG00000260942.1	CAPN10-AS1
1.17503	4.40948	203.738	3.19235e-46	6.90103e-45	ENSG00000150347.10	ARID5B
1.03798	4.44045	203.603	3.4163e-46	7.37119e-45	ENSG00000196365.7	LONP1
-1.59518	4.92253	203.581	3.45547e-46	7.44166e-45	ENSG00000138613.9	APH1B
2.38425	4.27532	203.474	3.64494e-46	7.83492e-45	ENSG00000227191.2	TRGC2
3.20017	3.62351	203.425	3.73621e-46	8.01599e-45	ENSG00000221957.4	KIR2DS4
1.32847	2.91293	203.182	4.22259e-46	9.04253e-45	ENSG00000172071.7	EIF2AK3
-1.08838	3.15611	202.979	4.67534e-46	9.99332e-45	ENSG00000187049.5	TMEM216
1.98219	5.05758	202.961	4.71777e-46	1.00652e-44	ENSG00000142173.10	COL6A2
1.23328	2.07951	202.899	4.86654e-46	1.03632e-44	ENSG00000214696.3	AC007347.1
0.803451	4.60555	202.804	5.10474e-46	1.08502e-44	ENSG00000162613.12	FUBP1
1.38662	4.57815	202.484	5.99378e-46	1.27162e-44	ENSG00000135905.14	DOCK10
-1.57294	8.47409	202.436	6.14097e-46	1.30043e-44	ENSG00000106348.12	IMPDH1
-0.910734	4.921	202.369	6.35067e-46	1.34234e-44	ENSG00000177981.6	ASB8
-1.11264	3.65524	202.048	7.46422e-46	1.57189e-44	ENSG00000100802.10	C14orf93
6.63621	1.92354	202.049	7.45971e-46	1.57189e-44	ENSG00000118271.5	TTR
-1.12818	4.87169	201.887	8.09259e-46	1.70108e-44	ENSG00000125834.8	STK35
1.35444	4.42461	201.881	8.11725e-46	1.70313e-44	ENSG00000079263.14	SP140
-0.913237	3.2556	201.51	9.77848e-46	2.04792e-44	ENSG00000140830.4	TXNL4B
2.21673	1.65048	201.434	1.01605e-45	2.12404e-44	ENSG00000184260.4	HIST2H2AC
0.96598	1.43019	201.322	1.07466e-45	2.24244e-44	ENSG00000196378.7	ZNF34
-1.11022	7.14984	201.182	1.15328e-45	2.40211e-44	ENSG00000257073.1	AC011933.1
1.86656	1.94263	201.108	1.19688e-45	2.48837e-44	ENSG00000167123.14	CERCAM
0.881237	5.44768	201.024	1.24816e-45	2.59027e-44	ENSG00000123136.10	DDX39A
1.47039	4.5942	200.84	1.36925e-45	2.83641e-44	ENSG00000079616.8	KIF22
-0.936084	4.23472	200.782	1.4098e-45	2.91512e-44	ENSG00000137947.7	GTF2B
1.316	2.76907	200.49	1.63272e-45	3.36997e-44	ENSG00000117143.9	UAP1
-0.970191	4.89996	200.454	1.66231e-45	3.42485e-44	ENSG00000118960.8	HS1BP3
-1.56673	3.2709	200.418	1.69313e-45	3.48205e-44	ENSG00000268001.1	CTC-241F20.3
-0.959917	3.74689	200.351	1.75069e-45	3.59395e-44	ENSG00000184209.14	SNRNP35
1.26038	5.74933	200.27	1.82324e-45	3.73618e-44	ENSG00000272888.1	AC013394.2
2.39551	5.9535	200.246	1.84529e-45	3.77458e-44	ENSG00000072274.8	TFRC
-1.6518	3.22595	200.211	1.87857e-45	3.83579e-44	ENSG00000224152.1	AC009506.1
-1.4738	1.89748	200.16	1.92704e-45	3.92772e-44	ENSG00000230733.2	AC092171.4
-1.22646	6.63656	199.971	2.11956e-45	4.31242e-44	ENSG00000070413.14	DGCR2
-0.9565	3.93848	199.836	2.26776e-45	4.60573e-44	ENSG00000261487.1	AC135048.13
1.64202	3.88183	199.824	2.28194e-45	4.62347e-44	ENSG00000178573.6	MAF
-1.94949	9.0247	199.821	2.28459e-45	4.62347e-44	ENSG00000235568.2	NFAM1
1.80899	3.37567	199.723	2.3999e-45	4.84823e-44	ENSG00000073111.9	MCM2
0.950619	2.48109	199.664	2.47281e-45	4.98668e-44	ENSG00000198874.8	TYW1
-1.47907	5.29896	199.66	2.47721e-45	4.98674e-44	ENSG00000198113.2	TOR4A
0.779261	5.02701	199.567	2.59596e-45	5.21661e-44	ENSG00000114982.13	KANSL3
-1.04501	7.03276	199.451	2.7522e-45	5.52085e-44	ENSG00000116209.7	TMEM59
3.91996	7.26256	199.387	2.84244e-45	5.69186e-44	ENSG00000005381.6	MPO
2.05746	3.80066	199.354	2.88976e-45	5.77649e-44	ENSG00000103522.11	IL21R
1.67266	5.03239	199.291	2.98293e-45	5.95231e-44	ENSG00000096433.6	ITPR3
-1.36269	3.53591	199.267	3.01836e-45	6.0125e-44	ENSG00000109016.13	DHRS7B
-1.52459	5.78436	199.247	3.04873e-45	6.06241e-44	ENSG00000103490.13	PYCARD
0.770059	3.40313	199.237	3.06443e-45	6.08303e-44	ENSG00000168872.11	DDX19A
0.791899	3.75816	199.203	3.1178e-45	6.17822e-44	ENSG00000068438.10	FTSJ1
0.959454	3.70651	199.115	3.25789e-45	6.44464e-44	ENSG00000180867.9	PDIA3P
1.10705	4.91928	199.068	3.33661e-45	6.58119e-44	ENSG00000110108.5	TMEM109
1.44187	5.2501	199.066	3.33845e-45	6.58119e-44	ENSG00000118971.3	CCND2
2.02274	1.01449	198.483	4.47662e-45	8.80967e-44	ENSG00000124920.9	MYRF
1.65165	1.70042	198.052	5.55785e-45	1.09186e-43	ENSG00000231858.1	AC067945.4
1.06003	3.53544	197.994	5.72352e-45	1.12248e-43	ENSG00000067369.9	TP53BP1
2.85012	1.04581	197.932	5.90287e-45	1.15567e-43	ENSG00000117281.11	CD160
1.77423	3.86752	197.805	6.29184e-45	1.22761e-43	ENSG00000112759.12	SLC29A1
0.756653	5.25496	197.807	6.28625e-45	1.22761e-43	ENSG00000166233.8	ARIH1
-1.99593	6.07807	197.636	6.85139e-45	1.3345e-43	ENSG00000267576.1	CTC-510F12.6
-0.92412	5.62171	197.532	7.21669e-45	1.40326e-43	ENSG00000103769.5	RAB11A
1.36899	2.33734	197.308	8.07809e-45	1.56808e-43	ENSG00000167083.2	GNGT2
-1.08358	2.26916	197.173	8.64324e-45	1.67494e-43	ENSG00000103343.8	ZNF174
-1.76206	7.46774	197.128	8.84096e-45	1.71035e-43	ENSG00000105514.3	RAB3D
-1.29644	8.49331	196.882	1.00068e-44	1.93261e-43	ENSG00000067182.3	TNFRSF1A
0.613163	6.48761	196.877	1.00334e-44	1.93449e-43	ENSG00000138668.14	HNRNPD
0.978877	6.76735	196.789	1.04873e-44	2.01858e-43	ENSG00000173575.14	CHD2
2.50294	4.23307	196.289	1.348e-44	2.59024e-43	ENSG00000181036.9	FCRL6
2.68028	0.674591	196.026	1.53826e-44	2.95087e-43	ENSG00000147138.1	GPR174
1.29991	3.56374	195.922	1.62098e-44	3.10435e-43	ENSG00000169155.5	ZBTB43
-1.04595	5.05897	195.914	1.62764e-44	3.11188e-43	ENSG00000241506.1	PSMC1P1
0.856252	6.35906	195.86	1.67235e-44	3.19201e-43	ENSG00000117523.11	PRRC2C
-1.16888	1.64641	195.837	1.69172e-44	3.22359e-43	ENSG00000155957.12	TMBIM4
1.22524	3.50259	195.685	1.82648e-44	3.47457e-43	ENSG00000137824.11	RMDN3
1.46105	4.36923	195.572	1.93274e-44	3.67059e-43	ENSG00000169710.6	FASN
-1.38193	4.88599	195.451	2.05341e-44	3.89329e-43	ENSG00000170190.11	SLC16A5
0.986285	4.09336	195.425	2.08121e-44	3.93947e-43	ENSG00000166197.12	NOLC1
1.32409	3.15395	195.412	2.09489e-44	3.95879e-43	ENSG00000127415.8	IDUA
1.38922	7.66613	195.2	2.32988e-44	4.39559e-43	ENSG00000104419.10	NDRG1
2.88309	3.41343	195.038	2.52742e-44	4.7604e-43	ENSG00000106366.7	SERPINE1
1.80954	3.60878	194.772	2.88853e-44	5.43159e-43	ENSG00000138670.12	RASGEF1B
1.41376	5.75255	194.467	3.36771e-44	6.32221e-43	ENSG00000145675.10	PIK3R1
-1.61419	3.16577	194.464	3.37354e-44	6.32276e-43	ENSG00000123810.3	B9D2
2.22156	3.98921	194.456	3.38606e-44	6.33583e-43	ENSG00000204475.5	NCR3
-1.40666	9.14281	194.386	3.50853e-44	6.55424e-43	ENSG00000235655.2	H3F3AP4
0.919827	4.08916	194.236	3.78323e-44	7.04433e-43	ENSG00000119596.13	YLPM1
-1.6358	2.10902	194.236	3.78204e-44	7.04433e-43	ENSG00000235706.3	DICER1-AS1
1.98778	8.56067	194.166	3.91681e-44	7.28119e-43	ENSG00000105374.5	NKG7
-0.971882	5.65316	193.739	4.85665e-44	9.01363e-43	ENSG00000104325.2	DECR1
1.74685	2.14196	193.716	4.91101e-44	9.09973e-43	ENSG00000085563.10	ABCB1
1.09577	4.73939	193.494	5.49116e-44	1.01582e-42	ENSG00000224578.3	HNRNPA1P48
-0.868862	5.61005	193.442	5.63845e-44	1.04138e-42	ENSG00000129625.8	REEP5
-1.77952	2.16408	193.432	5.66563e-44	1.04471e-42	ENSG00000229320.3	KRT8P12
1.41791	3.29172	193.379	5.81701e-44	1.07089e-42	ENSG00000167325.10	RRM1
1.06793	5.34012	193.215	6.31682e-44	1.16103e-42	ENSG00000047849.17	MAP4
-0.73871	4.78134	193.07	6.79605e-44	1.24711e-42	ENSG00000125779.17	PANK2
-0.98493	2.84676	193.012	6.99616e-44	1.28177e-42	ENSG00000151657.7	KIN
-0.79255	4.88286	192.973	7.13448e-44	1.30502e-42	ENSG00000168884.10	TNIP2
-1.32713	3.07038	192.887	7.45046e-44	1.36063e-42	ENSG00000236263.1	RP11-263K19.6
1.14539	6.17079	192.594	8.63408e-44	1.57427e-42	ENSG00000110651.7	CD81
2.37378	2.5314	192.577	8.70836e-44	1.58339e-42	ENSG00000153823.14	PID1
2.17282	2.6324	192.576	8.71184e-44	1.58339e-42	ENSG00000188389.6	PDCD1
0.879589	6.6708	192.555	8.80137e-44	1.59712e-42	ENSG00000169045.13	HNRNPH1
1.03942	4.96971	192.346	9.77712e-44	1.77137e-42	ENSG00000204574.8	ABCF1
1.085	1.55636	192.276	1.01276e-43	1.83195e-42	ENSG00000205534.5	RP11-345J4.8
2.62606	2.35376	192.189	1.05821e-43	1.91114e-42	ENSG00000259279.1	CTD-2033D15.1
0.90086	2.1946	192.122	1.09456e-43	1.97366e-42	ENSG00000121848.9	RNF115
1.21261	5.08794	192.09	1.11194e-43	2.00184e-42	ENSG00000162734.8	PEA15
-1.07421	7.90631	192.077	1.11941e-43	2.01212e-42	ENSG00000122694.11	GLIPR2
1.21074	2.19495	191.997	1.16515e-43	2.09104e-42	ENSG00000178105.5	DDX10
-1.49743	1.97493	191.85	1.2544e-43	2.24769e-42	ENSG00000246174.3	KCTD21-AS1
1.95505	1.85257	191.79	1.29328e-43	2.31372e-42	ENSG00000075702.12	WDR62
1.82705	2.93841	191.717	1.34166e-43	2.39651e-42	ENSG00000114126.13	TFDP2
-1.81922	9.91804	191.683	1.36478e-43	2.434e-42	ENSG00000132589.11	FLOT2
1.35539	8.84345	191.667	1.37546e-43	2.44923e-42	ENSG00000185650.8	ZFP36L1
-0.765706	3.84315	191.633	1.39947e-43	2.48809e-42	ENSG00000102978.8	POLR2C
-0.914845	6.47109	191.52	1.48088e-43	2.62873e-42	ENSG00000213246.2	SUPT4H1
3.0941	1.19369	191.411	1.56429e-43	2.77248e-42	ENSG00000205595.3	AREGB
-1.56654	4.63666	191.199	1.74002e-43	3.07917e-42	ENSG00000125510.11	OPRL1
0.889014	2.60833	191.16	1.77455e-43	3.1354e-42	ENSG00000136141.10	LRCH1
-1.71111	4.81112	191.08	1.84708e-43	3.25852e-42	ENSG00000152804.6	HHEX
-1.27352	6.43152	190.992	1.93156e-43	3.40229e-42	ENSG00000178927.12	C17orf62
2.33947	2.49629	190.859	2.06436e-43	3.63061e-42	ENSG00000183779.5	ZNF703
1.12529	6.03939	190.661	2.28041e-43	4.00441e-42	ENSG00000015133.14	CCDC88C
-1.26562	3.9924	190.347	2.67068e-43	4.68251e-42	ENSG00000182544.8	MFSD5
-1.11093	8.26524	190.323	2.70231e-43	4.7307e-42	ENSG00000111229.11	ARPC3
0.851234	5.14273	190.09	3.03908e-43	5.31211e-42	ENSG00000213585.6	VDAC1
1.89726	4.37898	190.004	3.17323e-43	5.53812e-42	ENSG00000069667.11	RORA
-1.43581	5.63655	189.81	3.49794e-43	6.0955e-42	ENSG00000179101.5	RP11-349N19.2
-1.08396	3.38804	189.733	3.63652e-43	6.32732e-42	ENSG00000234616.4	JRK
1.3671	5.82896	189.359	4.3876e-43	7.62254e-42	ENSG00000027075.9	PRKCH
-1.4928	3.87152	188.967	5.34389e-43	9.26978e-42	ENSG00000148925.6	BTBD10
1.18257	2.91111	188.853	5.65846e-43	9.80055e-42	ENSG00000100814.13	CCNB1IP1
1.33988	1.65626	188.827	5.73362e-43	9.91569e-42	ENSG00000101868.6	POLA1
1.3793	1.5284	188.789	5.84262e-43	1.00889e-41	ENSG00000108474.12	PIGL
-0.880507	5.00948	188.708	6.08631e-43	1.04938e-41	ENSG00000241685.4	ARPC1A
0.883894	6.23791	188.584	6.47685e-43	1.11503e-41	ENSG00000143614.7	GATAD2B
-1.6509	4.68644	188.52	6.69099e-43	1.15016e-41	ENSG00000217555.8	CKLF
0.898653	5.43359	188.433	6.9877e-43	1.19936e-41	ENSG00000119777.14	TMEM214
1.42567	2.46909	188.313	7.42307e-43	1.27218e-41	ENSG00000186416.8	NKRF
1.83855	1.50245	188.272	7.57822e-43	1.29682e-41	ENSG00000144749.9	LRIG1
-1.93052	4.69946	188.242	7.6943e-43	1.31471e-41	ENSG00000165609.8	NUDT5
1.35967	2.31703	188.207	7.8303e-43	1.33595e-41	ENSG00000225032.1	RP11-228B15.4
-0.946462	3.82195	188.145	8.07741e-43	1.37605e-41	ENSG00000127125.7	PPCS
1.23601	1.84473	188.136	8.11179e-43	1.37985e-41	ENSG00000185420.14	SMYD3
-0.987115	5.0575	187.834	9.44325e-43	1.60395e-41	ENSG00000095485.12	CWF19L1
1.1866	3.0121	187.797	9.6194e-43	1.63144e-41	ENSG00000141577.9	AZI1
0.758325	3.9447	187.76	9.80325e-43	1.66015e-41	ENSG00000185104.15	FAF1
1.5622	3.87729	187.739	9.90458e-43	1.67483e-41	ENSG00000196839.8	ADA
1.30707	4.80461	187.721	9.99575e-43	1.68774e-41	ENSG00000203583.2	AL021707.1
-1.14929	2.34178	187.703	1.00877e-42	1.70076e-41	ENSG00000182093.10	WRB
4.44401	1.99572	186.773	1.60983e-42	2.71013e-41	ENSG00000125144.9	MT1G
1.00625	3.19368	186.581	1.77296e-42	2.98035e-41	ENSG00000198380.8	GFPT1
1.89064	2.22752	186.538	1.8119e-42	3.04133e-41	ENSG00000170962.8	PDGFD
-1.07267	4.30186	186.521	1.82699e-42	3.06215e-41	ENSG00000117153.11	KLHL12
1.11782	4.83409	186.479	1.86613e-42	3.12316e-41	ENSG00000178764.6	ZHX2
-1.09992	2.19977	186.475	1.87e-42	3.12507e-41	ENSG00000169372.8	CRADD
-0.98415	8.22029	186.367	1.97407e-42	3.29416e-41	ENSG00000177885.9	GRB2
2.66324	7.92654	186.274	2.06899e-42	3.44752e-41	ENSG00000137801.9	THBS1
-0.708343	4.01341	185.869	2.53522e-42	4.21822e-41	ENSG00000116213.11	WRAP73
-1.00318	9.19787	185.583	2.92826e-42	4.86508e-41	ENSG00000142634.8	EFHD2
-1.95246	2.25595	185.531	3.00475e-42	4.98491e-41	ENSG00000235117.2	RP11-229P13.20
-0.77083	5.84129	185.045	3.83716e-42	6.35665e-41	ENSG00000198663.12	C6orf89
-1.44197	3.64342	184.881	4.16689e-42	6.89287e-41	ENSG00000175606.6	TMEM70
-0.758263	6.09386	184.788	4.36521e-42	7.2105e-41	ENSG00000160310.12	PRMT2
-2.06443	1.54908	184.777	4.38941e-42	7.24e-41	ENSG00000197182.8	FLJ27365
1.58964	10.4852	184.766	4.41524e-42	7.27209e-41	ENSG00000019582.10	CD74
1.12585	3.4984	184.576	4.85658e-42	7.98746e-41	ENSG00000147130.10	ZMYM3
1.30442	2.89054	184.557	4.90262e-42	8.05158e-41	ENSG00000059573.4	ALDH18A1
-1.04251	4.13907	184.499	5.04806e-42	8.27853e-41	ENSG00000224051.2	GLTPD1
1.2154	2.29025	184.382	5.35544e-42	8.77001e-41	ENSG00000174373.11	RALGAPA1
1.12421	2.32646	184.352	5.43598e-42	8.88915e-41	ENSG00000155640.5	C10orf12
-0.89578	5.17577	184.218	5.81493e-42	9.49523e-41	ENSG00000163636.6	PSMD6
1.33743	1.12229	184.21	5.83753e-42	9.51851e-41	ENSG00000186153.12	WWOX
1.11076	1.96318	184.152	6.01051e-42	9.78659e-41	ENSG00000179104.4	TMTC2
-1.57557	3.22567	184.011	6.4536e-42	1.04931e-40	ENSG00000232533.1	AC093673.5
-0.739411	5.39109	183.995	6.50404e-42	1.056e-40	ENSG00000117862.7	TXNDC12
-0.969207	3.56909	183.982	6.54554e-42	1.06123e-40	ENSG00000175970.7	UNC119B
-0.953189	3.07349	183.848	7.00417e-42	1.13398e-40	ENSG00000183513.4	COA5
-1.05429	5.82599	183.639	7.77868e-42	1.25759e-40	ENSG00000179918.15	SEPHS2
-1.07477	3.4306	183.634	7.79797e-42	1.25893e-40	ENSG00000172409.5	CLP1
-1.03454	4.06977	183.626	7.83e-42	1.26231e-40	ENSG00000090432.5	MUL1
0.898267	5.77699	182.879	1.13979e-41	1.83492e-40	ENSG00000090621.9	PABPC4
-1.17804	10.6312	182.646	1.28124e-41	2.05973e-40	ENSG00000111348.4	ARHGDIB
-1.20448	5.04822	182.642	1.284e-41	2.06126e-40	ENSG00000144040.8	SFXN5
2.3237	1.69427	182.614	1.30249e-41	2.088e-40	ENSG00000117560.6	FASLG
2.8918	3.73594	182.46	1.40678e-41	2.25204e-40	ENSG00000173262.7	SLC2A14
1.1716	5.51226	182.456	1.41021e-41	2.25436e-40	ENSG00000169895.5	SYAP1
7.11156	1.5343	182.4	1.45008e-41	2.31486e-40	ENSG00000113905.4	HRG
0.9553	5.54788	182.241	1.57076e-41	2.504e-40	ENSG00000189091.8	SF3B3
1.40115	3.86219	182.228	1.58144e-41	2.51751e-40	ENSG00000157216.11	SSBP3
1.33368	4.57647	182.2	1.60365e-41	2.54931e-40	ENSG00000154760.9	SLFN13
1.24797	2.52998	181.841	1.92091e-41	3.04942e-40	ENSG00000162104.5	ADCY9
1.53901	4.81421	181.79	1.97094e-41	3.12448e-40	ENSG00000090006.13	LTBP4
-1.25328	2.8774	181.778	1.98283e-41	3.13897e-40	ENSG00000130021.9	HDHD1
1.24787	2.5009	181.775	1.98564e-41	3.13908e-40	ENSG00000126705.9	AHDC1
2.12203	1.52555	181.573	2.19733e-41	3.46893e-40	ENSG00000085840.8	ORC1
-0.546787	5.38629	181.274	2.5544e-41	4.02706e-40	ENSG00000160714.5	UBE2Q1
2.25545	2.13837	180.998	2.93503e-41	4.62074e-40	ENSG00000168274.3	HIST1H2AE
-1.10031	6.36494	180.934	3.03056e-41	4.76457e-40	ENSG00000084733.6	RAB10
-0.80707	4.48332	180.896	3.08895e-41	4.84969e-40	ENSG00000014919.8	COX15
-1.5078	9.06238	180.608	3.56937e-41	5.59626e-40	ENSG00000101265.11	RASSF2
1.609	4.62235	180.313	4.14175e-41	6.48476e-40	ENSG00000106991.9	ENG
1.74594	2.96043	180.221	4.3377e-41	6.78226e-40	ENSG00000104490.13	NCALD
1.7144	3.36726	180.217	4.34473e-41	6.78396e-40	ENSG00000181104.6	F2R
-0.771496	4.27022	180.166	4.45837e-41	6.95189e-40	ENSG00000111652.5	COPS7A
-1.08033	5.08963	179.884	5.13779e-41	8.00038e-40	ENSG00000175573.6	C11orf68
1.1272	4.16498	179.859	5.20356e-41	8.09175e-40	ENSG00000175216.10	CKAP5
1.36601	2.51073	179.842	5.24688e-41	8.14801e-40	ENSG00000114023.11	FAM162A
1.21735	4.86144	179.669	5.72409e-41	8.877e-40	ENSG00000167508.6	MVD
2.08431	2.24807	179.623	5.8577e-41	9.07189e-40	ENSG00000030419.12	IKZF2
1.42848	2.26061	179.577	5.99425e-41	9.27078e-40	ENSG00000125733.13	TRIP10
1.32695	3.39804	179.508	6.20671e-41	9.58638e-40	ENSG00000004777.14	ARHGAP33
1.20097	2.14143	179.467	6.33635e-41	9.77339e-40	ENSG00000041880.10	PARP3
1.18419	3.69365	179.418	6.49237e-41	1.00005e-39	ENSG00000160072.15	ATAD3B
1.28005	1.25453	179.341	6.7492e-41	1.03821e-39	ENSG00000175048.12	ZDHHC14
1.73061	3.48705	179.228	7.14454e-41	1.09755e-39	ENSG00000099194.5	SCD
2.00987	8.12501	179.14	7.46638e-41	1.14545e-39	ENSG00000161570.4	CCL5
-1.47817	5.11034	179.122	7.53605e-41	1.15304e-39	ENSG00000169299.9	PGM2
1.01399	4.07316	179.123	7.53113e-41	1.15304e-39	ENSG00000125166.8	GOT2
1.61612	4.26569	178.991	8.04685e-41	1.22954e-39	ENSG00000185477.4	GPRIN3
0.96743	1.9654	178.884	8.49451e-41	1.29621e-39	ENSG00000136874.6	STX17
0.808894	4.18433	178.669	9.46539e-41	1.44243e-39	ENSG00000147224.6	PRPS1
-1.41059	3.22465	178.626	9.66866e-41	1.47144e-39	ENSG00000137806.4	NDUFAF1
0.904045	3.09908	178.344	1.11418e-40	1.69338e-39	ENSG00000196968.6	FUT11
1.26321	6.58532	178.274	1.1542e-40	1.75186e-39	ENSG00000176845.8	METRNL
-1.07091	7.16584	178.211	1.19122e-40	1.80565e-39	ENSG00000134996.11	OSTF1
-0.868269	6.57348	178.117	1.24897e-40	1.89069e-39	ENSG00000131165.10	CHMP1A
1.78323	6.53042	177.934	1.36914e-40	2.06985e-39	ENSG00000223865.6	HLA-DPB1
1.78238	5.54538	177.858	1.42251e-40	2.14769e-39	ENSG00000113263.8	ITK
1.95613	4.24548	177.504	1.70003e-40	2.56329e-39	ENSG00000100427.11	MLC1
1.11617	3.4639	177.472	1.72742e-40	2.60115e-39	ENSG00000184384.9	MAML2
1.27699	4.1254	177.077	2.10678e-40	3.16822e-39	ENSG00000183943.5	PRKX
1.43515	3.98896	177.005	2.18448e-40	3.28074e-39	ENSG00000120896.9	SORBS3
1.05942	5.63213	176.99	2.20136e-40	3.30175e-39	ENSG00000110514.14	MADD
-1.77526	3.84339	176.932	2.26665e-40	3.39522e-39	ENSG00000254928.1	RP11-702H23.6
-0.786524	2.94718	176.784	2.442e-40	3.65307e-39	ENSG00000171169.8	NAIF1
2.54211	0.33162	176.755	2.47713e-40	3.70079e-39	ENSG00000174255.5	ZNF80
-1.79562	3.75839	176.66	2.59862e-40	3.87721e-39	ENSG00000228302.2	RP11-186N15.3
1.84005	1.34674	176.654	2.60587e-40	3.88295e-39	ENSG00000173482.12	PTPRM
1.14931	6.51457	176.64	2.62514e-40	3.90657e-39	ENSG00000010810.13	FYN
1.97683	1.19339	176.59	2.69217e-40	4.0011e-39	ENSG00000148600.10	CDHR1
-1.3177	5.78088	176.507	2.80656e-40	4.16568e-39	ENSG00000139278.5	GLIPR1
-1.23308	3.33266	176.483	2.8397e-40	4.20939e-39	ENSG00000255723.1	RP11-529H2.2
0.46422	6.90465	176.386	2.98236e-40	4.41513e-39	ENSG00000147140.11	NONO
-0.864953	3.26096	176.263	3.17255e-40	4.69061e-39	ENSG00000101363.8	MANBAL
1.535	1.53899	176.189	3.29233e-40	4.8614e-39	ENSG00000186056.5	MATN1-AS1
2.22296	0.511001	176.166	3.33049e-40	4.91139e-39	ENSG00000173068.13	BNC2
1.53954	1.84229	176.162	3.33853e-40	4.9169e-39	ENSG00000205045.4	SLFN12L
2.33154	3.79529	176.152	3.35431e-40	4.93377e-39	ENSG00000211829.2	TRDC
0.873952	5.84455	176.054	3.52462e-40	5.17761e-39	ENSG00000172660.7	TAF15
1.10794	2.61051	175.933	3.74527e-40	5.49467e-39	ENSG00000139154.10	AEBP2
-1.28551	8.50665	175.715	4.17849e-40	6.12237e-39	ENSG00000164054.11	SHISA5
-0.843393	2.38293	175.606	4.41464e-40	6.46009e-39	ENSG00000251474.2	RPL32P3
1.77926	3.17343	175.487	4.68641e-40	6.849e-39	ENSG00000118922.12	KLF12
2.13087	6.38456	175.441	4.79691e-40	7.00153e-39	ENSG00000159674.7	SPON2
-0.653977	3.86299	175.29	5.1759e-40	7.54504e-39	ENSG00000244045.6	TMEM199
1.98336	1.79273	175.054	5.82708e-40	8.48345e-39	ENSG00000161405.12	IKZF3
-0.744161	4.09447	174.892	6.32047e-40	9.19005e-39	ENSG00000173545.4	ZNF622
-1.63591	9.13116	174.883	6.34849e-40	9.21904e-39	ENSG00000198736.7	MSRB1
1.31716	5.26169	174.72	6.89128e-40	9.99454e-39	ENSG00000108292.12	MLLT6
1.07339	2.15424	174.677	7.04135e-40	1.01863e-38	ENSG00000130338.8	TULP4
1.22701	3.4581	174.678	7.0375e-40	1.01863e-38	ENSG00000090924.10	PLEKHG2
0.792011	6.25403	174.596	7.33667e-40	1.06001e-38	ENSG00000152795.13	HNRNPDL
-1.22758	5.00359	174.572	7.42375e-40	1.07124e-38	ENSG00000138600.5	SPPL2A
-0.978548	5.30236	174.498	7.70792e-40	1.11084e-38	ENSG00000082701.10	GSK3B
1.55089	2.07317	174.344	8.3278e-40	1.19866e-38	ENSG00000082458.7	DLG3
-1.43589	4.72714	174.212	8.8993e-40	1.2793e-38	ENSG00000135828.7	RNASEL
-1.19297	7.08782	174.181	9.03615e-40	1.29734e-38	ENSG00000198189.6	HSD17B11
-1.31799	6.57389	174.123	9.30337e-40	1.33403e-38	ENSG00000204713.6	TRIM27
1.1385	1.63964	174.102	9.40546e-40	1.34697e-38	ENSG00000223496.1	EXOSC6
-1.21181	4.95935	174.018	9.81181e-40	1.40341e-38	ENSG00000173171.10	MTX1
0.998825	3.5435	173.828	1.07914e-39	1.54159e-38	ENSG00000069275.12	NUCKS1
-1.13836	7.53793	173.756	1.11898e-39	1.59651e-38	ENSG00000171700.9	RGS19
1.30963	3.74421	173.706	1.14735e-39	1.63494e-38	ENSG00000235437.3	RP11-357C3.3
1.5766	5.62034	173.682	1.16181e-39	1.65348e-38	ENSG00000197471.7	SPN
-0.983534	3.24087	173.359	1.36606e-39	1.94175e-38	ENSG00000117697.10	NSL1
-1.12156	7.38168	173.281	1.42091e-39	2.01719e-38	ENSG00000169220.13	RGS14
-0.900441	4.18422	173.271	1.42808e-39	2.02486e-38	ENSG00000103671.5	TRIP4
1.01686	2.98137	173.181	1.49406e-39	2.11578e-38	ENSG00000101544.4	ADNP2
1.96702	5.0481	173.139	1.52631e-39	2.15878e-38	ENSG00000067840.8	PDZD4
1.19215	3.49098	173.123	1.53881e-39	2.17376e-38	ENSG00000179222.13	MAGED1
1.846	6.19156	172.97	1.66169e-39	2.34444e-38	ENSG00000139626.11	ITGB7
-1.58418	7.99723	172.941	1.68561e-39	2.37525e-38	ENSG00000130755.8	GMFG
-1.01204	7.11549	172.935	1.69081e-39	2.37964e-38	ENSG00000100612.9	DHRS7
1.59509	1.02253	172.76	1.84681e-39	2.596e-38	ENSG00000258352.1	RP11-23J18.1
1.07144	5.67614	172.756	1.84993e-39	2.59718e-38	ENSG00000182054.5	IDH2
1.45762	5.65213	172.567	2.03505e-39	2.85358e-38	ENSG00000104814.8	MAP4K1
1.06168	1.66476	172.502	2.10279e-39	2.94494e-38	ENSG00000205771.2	CATSPER2P1
1.27964	3.12983	172.401	2.21244e-39	3.09471e-38	ENSG00000172059.6	KLF11
2.36948	1.05862	172.325	2.29862e-39	3.21131e-38	ENSG00000176046.7	NUPR1
1.22985	5.81517	172.251	2.38478e-39	3.32761e-38	ENSG00000100401.15	RANGAP1
-1.371	7.64655	172.022	2.67671e-39	3.7304e-38	ENSG00000110931.14	CAMKK2
-1.12278	1.87529	171.989	2.72091e-39	3.78738e-38	ENSG00000159792.5	PSKH1
-0.968456	7.89536	171.894	2.85443e-39	3.96838e-38	ENSG00000144579.3	CTDSP1
-1.67779	5.86052	171.848	2.92129e-39	4.0564e-38	ENSG00000175538.6	KCNE3
-1.21693	7.09505	171.58	3.34313e-39	4.6365e-38	ENSG00000156675.11	RAB11FIP1
-1.19068	7.06705	171.571	3.3573e-39	4.65051e-38	ENSG00000140995.12	DEF8
-1.03621	3.07998	171.53	3.42775e-39	4.74234e-38	ENSG00000175213.2	ZNF408
-1.00486	4.77094	171.492	3.4945e-39	4.82884e-38	ENSG00000186501.10	TMEM222
-2.18581	3.83028	171.39	3.67767e-39	5.0758e-38	ENSG00000163568.9	AIM2
0.608045	4.40197	171.313	3.82311e-39	5.27016e-38	ENSG00000066044.9	ELAVL1
0.997633	3.77255	171.306	3.83611e-39	5.28171e-38	ENSG00000148840.6	PPRC1
-1.11823	5.20098	171.197	4.05309e-39	5.57373e-38	ENSG00000142961.10	MOB3C
-1.26477	1.80762	171.097	4.26175e-39	5.85362e-38	ENSG00000267317.1	CTB-25B13.12
1.07018	3.59908	171.093	4.27064e-39	5.85878e-38	ENSG00000058600.11	POLR3E
1.50481	2.41278	170.995	4.48496e-39	6.14541e-38	ENSG00000269893.2	SNHG8
-1.09887	5.23675	170.933	4.62745e-39	6.33306e-38	ENSG00000119820.6	YIPF4
2.45404	2.63239	170.897	4.71364e-39	6.44329e-38	ENSG00000163661.3	PTX3
-1.52226	6.62319	170.778	5.00322e-39	6.83096e-38	ENSG00000139178.6	C1RL
0.792789	4.45566	170.686	5.23916e-39	7.14454e-38	ENSG00000049618.17	ARID1B
0.758467	3.63571	170.643	5.3556e-39	7.29461e-38	ENSG00000260729.1	RP11-106M3.2
-1.86366	6.26651	170.491	5.78116e-39	7.86485e-38	ENSG00000141401.7	IMPA2
0.860739	4.23662	170.462	5.86348e-39	7.96736e-38	ENSG00000136699.15	SMPD4
2.62175	2.59438	170.444	5.91767e-39	8.03143e-38	ENSG00000167513.4	CDT1
-1.06051	4.23377	170.362	6.1685e-39	8.36191e-38	ENSG00000115661.9	STK16
1.63728	3.1271	170.243	6.54614e-39	8.86331e-38	ENSG00000115902.6	SLC1A4
2.06208	1.45018	170.146	6.87396e-39	9.29614e-38	ENSG00000102755.6	FLT1
0.923903	3.35773	170.072	7.13444e-39	9.63698e-38	ENSG00000203865.5	ATP1A1OS
-1.65892	9.92857	170.061	7.17371e-39	9.67857e-38	ENSG00000163563.7	MNDA
0.964899	4.49446	170.04	7.25236e-39	9.77313e-38	ENSG00000123064.8	DDX54
-2.29445	1.39016	169.879	7.86282e-39	1.05833e-37	ENSG00000207939.1	MIR223
-1.24229	5.63018	169.805	8.16308e-39	1.09745e-37	ENSG00000138835.18	RGS3
1.32474	0.919836	169.763	8.33696e-39	1.11951e-37	ENSG00000151746.9	BICD1
-1.42954	6.70571	169.72	8.51731e-39	1.14238e-37	ENSG00000160785.9	SLC25A44
-1.61256	5.07943	169.69	8.64727e-39	1.15806e-37	ENSG00000165959.7	CLMN
-1.19958	3.6817	169.688	8.6545e-39	1.15806e-37	ENSG00000254901.3	MEF2BNB
2.42897	2.23977	169.666	8.75316e-39	1.16989e-37	ENSG00000169439.7	SDC2
-1.03503	8.40748	169.628	8.91899e-39	1.19066e-37	ENSG00000002834.13	LASP1
-1.29746	1.98953	169.465	9.68455e-39	1.29135e-37	ENSG00000122432.12	SPATA1
0.759489	6.43098	169.412	9.94668e-39	1.32321e-37	ENSG00000114867.15	EIF4G1
-0.973974	4.42644	169.413	9.93941e-39	1.32321e-37	ENSG00000131966.9	ACTR10
0.812615	2.73326	169.319	1.04204e-38	1.38461e-37	ENSG00000261460.1	RP11-106M3.3
-1.36953	5.9356	169.316	1.04349e-38	1.38493e-37	ENSG00000012232.4	EXTL3
-1.42298	7.93799	169.239	1.08463e-38	1.43786e-37	ENSG00000177674.11	AGTRAP
1.42882	0.888211	169.063	1.18549e-38	1.56975e-37	ENSG00000225420.1	AC104134.2
1.2986	3.02929	169.037	1.20098e-38	1.58841e-37	ENSG00000070718.7	AP3M2
0.881657	6.87424	169.016	1.21336e-38	1.60292e-37	ENSG00000173039.14	RELA
0.780544	6.91181	168.986	1.23197e-38	1.62562e-37	ENSG00000089597.12	GANAB
-1.48817	1.97798	168.754	1.38446e-38	1.82474e-37	ENSG00000261338.1	RP11-378A13.1
-1.06493	2.0002	168.723	1.40636e-38	1.85146e-37	ENSG00000271646.1	RP11-326I11.3
0.998516	2.92291	168.713	1.4136e-38	1.85886e-37	ENSG00000010803.12	SCMH1
-1.44907	7.85374	168.603	1.49406e-38	1.9624e-37	ENSG00000160712.8	IL6R
1.57209	5.55697	168.487	1.58346e-38	2.07743e-37	ENSG00000124181.10	PLCG1
0.867729	4.76144	168.266	1.76964e-38	2.31903e-37	ENSG00000100412.11	ACO2
-1.03726	4.4641	168.26	1.77474e-38	2.32303e-37	ENSG00000129465.11	RIPK3
-1.54577	4.07143	168.249	1.78527e-38	2.33414e-37	ENSG00000148450.8	MSRB2
1.7312	2.83543	168.205	1.82515e-38	2.38356e-37	ENSG00000149260.10	CAPN5
-1.74714	0.941251	168.106	1.91806e-38	2.50202e-37	ENSG00000171428.9	NAT1
0.802485	3.9178	167.994	2.02864e-38	2.64325e-37	ENSG00000163655.11	GMPS
-1.82267	1.35174	167.931	2.09439e-38	2.72581e-37	ENSG00000271722.1	RP11-446E9.2
1.28296	4.06768	167.895	2.1331e-38	2.77303e-37	ENSG00000076003.4	MCM6
1.40757	2.78929	167.749	2.29578e-38	2.98112e-37	ENSG00000174738.8	NR1D2
1.0712	9.20965	167.728	2.3198e-38	3.00889e-37	ENSG00000198034.6	RPS4X
-0.90818	4.99484	167.31	2.86224e-38	3.70825e-37	ENSG00000132581.5	SDF2
0.636767	4.65064	167.287	2.89587e-38	3.74756e-37	ENSG00000165637.9	VDAC2
1.06693	2.52907	167.252	2.94758e-38	3.81015e-37	ENSG00000163935.9	SFMBT1
-0.816599	9.09668	167.16	3.08619e-38	3.98482e-37	ENSG00000163466.11	ARPC2
-0.871293	5.72031	167.141	3.11659e-38	4.01952e-37	ENSG00000116459.6	ATP5F1
1.50063	1.41983	167.135	3.12618e-38	4.02733e-37	ENSG00000221988.8	PPT2
2.29156	2.5279	167.129	3.13434e-38	4.03329e-37	ENSG00000196878.8	LAMB3
-1.46269	9.56008	167.012	3.3252e-38	4.27408e-37	ENSG00000114626.13	ABTB1
1.20345	4.70837	166.883	3.54714e-38	4.55423e-37	ENSG00000167543.11	TP53I13
1.97163	4.05329	166.824	3.6545e-38	4.68679e-37	ENSG00000162654.8	GBP4
-1.33807	2.08371	166.791	3.71608e-38	4.76042e-37	ENSG00000177946.4	CENPBD1
0.840279	3.36628	166.785	3.72717e-38	4.76927e-37	ENSG00000127463.9	EMC1
1.40478	2.13111	166.675	3.93912e-38	5.03484e-37	ENSG00000008405.7	CRY1
-1.64392	1.94071	166.569	4.15416e-38	5.30375e-37	ENSG00000233184.2	RP11-421L21.3
1.03884	4.37165	166.501	4.30042e-38	5.48436e-37	ENSG00000127666.8	TICAM1
-0.779605	5.35042	166.497	4.30849e-38	5.48852e-37	ENSG00000117118.5	SDHB
1.20012	2.88287	166.491	4.32213e-38	5.49975e-37	ENSG00000183337.12	BCOR
0.599004	6.33823	166.44	4.4326e-38	5.63404e-37	ENSG00000104824.12	HNRNPL
2.06763	1.37455	166.337	4.66816e-38	5.92685e-37	ENSG00000186648.10	LRRC16B
1.17876	6.23703	166.289	4.78237e-38	6.06511e-37	ENSG00000137309.15	HMGA1
-1.01814	6.9579	166.242	4.89718e-38	6.20382e-37	ENSG00000163513.13	TGFBR2
2.00757	1.49022	166.22	4.95283e-38	6.26736e-37	ENSG00000272282.1	RP11-222K16.2
-0.935613	4.82555	166.205	4.99087e-38	6.3085e-37	ENSG00000106479.6	ZNF862
1.32051	1.85118	166.13	5.18233e-38	6.54326e-37	ENSG00000137103.12	TMEM8B
-1.1631	9.11859	166.114	5.22243e-38	6.58661e-37	ENSG00000101608.8	MYL12A
-1.24325	6.50065	166.028	5.45341e-38	6.87034e-37	ENSG00000157350.8	ST3GAL2
3.08116	0.499536	165.985	5.57422e-38	7.01479e-37	ENSG00000013588.5	GPRC5A
1.56995	4.82153	165.92	5.75935e-38	7.23978e-37	ENSG00000133321.6	RARRES3
-1.28878	9.25443	165.847	5.97294e-38	7.50001e-37	ENSG00000076662.5	ICAM3
1.74805	2.29867	165.837	6.00344e-38	7.53003e-37	ENSG00000256545.1	AL139819.1
-1.80637	6.60595	165.571	6.86445e-38	8.60054e-37	ENSG00000112195.8	TREML2
2.99334	2.96324	165.564	6.88692e-38	8.61922e-37	ENSG00000130203.5	APOE
-1.25933	5.98358	165.408	7.451e-38	9.31498e-37	ENSG00000168288.8	MMADHC
1.21782	4.72112	165.214	8.21382e-38	1.02574e-36	ENSG00000168421.8	RHOH
1.06829	5.12267	165.002	9.13894e-38	1.14002e-36	ENSG00000141580.11	WDR45B
-0.763267	6.05177	164.877	9.73303e-38	1.2128e-36	ENSG00000111737.7	RAB35
-1.07294	5.99841	164.868	9.77452e-38	1.21665e-36	ENSG00000146425.6	DYNLT1
-1.08953	1.46108	164.849	9.87156e-38	1.22739e-36	ENSG00000173928.2	SWSAP1
-1.14933	6.4542	164.838	9.9218e-38	1.23095e-36	ENSG00000088930.6	XRN2
-1.25946	7.05828	164.84	9.91644e-38	1.23095e-36	ENSG00000100364.14	KIAA0930
-0.772536	5.13818	164.59	1.12411e-37	1.39311e-36	ENSG00000117614.5	SYF2
-1.47918	7.11992	164.485	1.18514e-37	1.46716e-36	ENSG00000235750.5	KIAA0040
1.53836	2.58868	164.45	1.20606e-37	1.49095e-36	ENSG00000135749.14	PCNXL2
-1.08611	2.19361	164.449	1.20697e-37	1.49095e-36	ENSG00000141378.13	PTRH2
-0.891839	4.6808	164.163	1.39377e-37	1.71984e-36	ENSG00000113312.6	TTC1
-1.17027	6.35655	164.097	1.4405e-37	1.77558e-36	ENSG00000264235.1	RP13-270P17.1
-1.27931	10.4377	164.091	1.44525e-37	1.77952e-36	ENSG00000136156.8	ITM2B
-1.94548	2.39188	164.075	1.45686e-37	1.79188e-36	ENSG00000136867.6	SLC31A2
1.36899	5.09014	163.965	1.53983e-37	1.89188e-36	ENSG00000021762.15	OSBPL5
-1.08756	3.43937	163.782	1.68843e-37	2.07222e-36	ENSG00000162639.11	HENMT1
-0.996566	4.39057	163.727	1.73528e-37	2.12744e-36	ENSG00000131475.2	VPS25
1.743	3.45177	163.598	1.85218e-37	2.26833e-36	ENSG00000206561.8	COLQ
2.03669	2.48048	163.559	1.88837e-37	2.31017e-36	ENSG00000186827.6	TNFRSF4
0.896404	2.3554	163.52	1.92549e-37	2.35305e-36	ENSG00000147316.8	MCPH1
1.83759	0.868192	163.45	1.99445e-37	2.43472e-36	ENSG00000124191.13	TOX2
-0.978702	5.60669	163.412	2.03293e-37	2.47904e-36	ENSG00000185963.9	BICD2
-0.922269	6.62616	163.38	2.06665e-37	2.51549e-36	ENSG00000080815.14	PSEN1
-0.854409	6.15694	163.379	2.06722e-37	2.51549e-36	ENSG00000141279.11	NPEPPS
-1.09168	6.81788	163.324	2.12539e-37	2.58351e-36	ENSG00000137509.6	PRCP
-1.23201	5.72409	163.314	2.13597e-37	2.59361e-36	ENSG00000132109.8	TRIM21
-2.14577	1.32841	163.208	2.25343e-37	2.73333e-36	ENSG00000163449.6	TMEM169
0.820427	4.94463	163.106	2.37179e-37	2.87385e-36	ENSG00000171824.9	EXOSC10
1.76104	1.79866	163.089	2.39203e-37	2.89529e-36	ENSG00000183655.11	KLHL25
-1.66964	3.8467	162.994	2.50947e-37	3.03422e-36	ENSG00000224407.1	RP5-956O18.3
-1.93611	1.64284	162.972	2.53759e-37	3.06497e-36	ENSG00000178226.6	PRSS36
1.06486	2.39245	162.879	2.65866e-37	3.20781e-36	ENSG00000100068.7	LRP5L
1.77823	3.97756	162.818	2.7418e-37	3.30463e-36	ENSG00000164483.12	SAMD3
-0.745538	3.988	162.796	2.77192e-37	3.33741e-36	ENSG00000173153.9	ESRRA
-0.779144	4.40592	162.753	2.83221e-37	3.40641e-36	ENSG00000162869.11	PPP1R21
-1.27418	8.26139	162.728	2.86901e-37	3.44704e-36	ENSG00000113732.4	ATP6V0E1
1.12043	3.15676	162.563	3.11701e-37	3.74107e-36	ENSG00000185115.4	NDNL2
-1.38007	1.18755	162.557	3.12674e-37	3.74881e-36	ENSG00000176024.12	ZNF613
-0.99764	6.1651	162.428	3.33512e-37	3.99445e-36	ENSG00000176095.7	IP6K1
-1.22461	7.2173	162.326	3.51201e-37	4.2019e-36	ENSG00000213903.4	LTB4R
0.930314	3.90665	162.191	3.75817e-37	4.4917e-36	ENSG00000078699.17	CBFA2T2
0.707634	5.54682	162.136	3.86433e-37	4.61375e-36	ENSG00000213614.5	HEXA
1.11455	8.7133	162.103	3.9275e-37	4.68427e-36	ENSG00000075426.7	FOSL2
-1.35557	1.44484	162.062	4.01034e-37	4.77808e-36	ENSG00000261317.1	RP11-566K11.5
0.97996	2.34846	162.059	4.01538e-37	4.7791e-36	ENSG00000087053.14	MTMR2
-0.858304	7.42963	161.972	4.19521e-37	4.98793e-36	ENSG00000175215.5	CTDSP2
0.986029	6.28344	161.964	4.21202e-37	5.0027e-36	ENSG00000136938.8	ANP32B
1.20401	3.43609	161.856	4.44872e-37	5.27835e-36	ENSG00000260121.1	RP5-1142A6.9
-0.87167	4.19301	161.733	4.73291e-37	5.6097e-36	ENSG00000100101.13	NOL12
-0.937521	4.021	161.729	4.74011e-37	5.61241e-36	ENSG00000121022.9	COPS5
1.17601	2.35656	161.676	4.86969e-37	5.75985e-36	ENSG00000103319.7	EEF2K
-1.04663	1.20169	161.645	4.94557e-37	5.84356e-36	ENSG00000150455.9	TIRAP
1.19395	3.23726	161.62	5.00928e-37	5.91271e-36	ENSG00000145349.12	CAMK2D
1.00669	5.07539	161.591	5.08208e-37	5.99245e-36	ENSG00000165732.8	DDX21
0.727619	4.66697	161.53	5.24004e-37	6.17233e-36	ENSG00000153066.8	TXNDC11
1.4544	1.99627	161.263	5.99325e-37	7.05226e-36	ENSG00000267291.1	CTB-186G2.1
-1.14775	1.51458	161.146	6.35675e-37	7.47229e-36	ENSG00000272345.1	RP1-30M3.5
-0.860836	3.89426	161.093	6.53057e-37	7.66872e-36	ENSG00000006756.11	ARSD
-1.23127	1.58085	161.087	6.54914e-37	7.68262e-36	ENSG00000273270.1	RP11-212P7.2
1.07326	2.55221	161.004	6.82883e-37	8.0025e-36	ENSG00000187325.4	TAF9B
-0.932632	5.86878	161	6.84113e-37	8.00868e-36	ENSG00000108100.13	CCNY
1.68042	3.35512	160.962	6.97344e-37	8.15521e-36	ENSG00000175066.11	GK5
-1.24453	5.31983	160.934	7.07375e-37	8.26405e-36	ENSG00000123815.7	ADCK4
0.997546	1.97263	160.893	7.22043e-37	8.42679e-36	ENSG00000122507.16	BBS9
0.972977	4.96869	160.747	7.77209e-37	9.06135e-36	ENSG00000100297.11	MCM5
-0.764481	6.62085	160.604	8.3495e-37	9.72461e-36	ENSG00000028528.10	SNX1
-1.55783	6.56465	160.588	8.41595e-37	9.79201e-36	ENSG00000140749.7	IGSF6
0.947517	5.62381	160.489	8.84661e-37	1.02826e-35	ENSG00000115738.5	ID2
-0.741586	6.17195	160.476	8.90323e-37	1.03379e-35	ENSG00000092330.11	TINF2
-0.838708	4.60623	160.467	8.94615e-37	1.03735e-35	ENSG00000183726.6	TMEM50A
-2.09986	2.62512	160.466	8.95208e-37	1.03735e-35	ENSG00000246082.2	NUDT16P
4.76598	2.97895	160.453	9.01118e-37	1.04314e-35	ENSG00000136872.13	ALDOB
3.62294	3.57641	160.419	9.1644e-37	1.0598e-35	ENSG00000173391.4	OLR1
-2.24253	3.30865	160.369	9.39556e-37	1.08543e-35	ENSG00000267194.1	RP1-193H18.2
0.954259	2.75111	160.316	9.65286e-37	1.11403e-35	ENSG00000168495.8	POLR3D
1.16647	1.86179	160.254	9.9557e-37	1.14782e-35	ENSG00000224032.2	EPB41L4A-AS1
1.95001	0.938415	160.182	1.03268e-36	1.1894e-35	ENSG00000144354.9	CDCA7
0.83104	3.00442	159.926	1.17425e-36	1.3511e-35	ENSG00000042088.9	TDP1
-0.962141	3.12319	159.897	1.19152e-36	1.36959e-35	ENSG00000023697.8	DERA
-1.35193	4.99253	159.88	1.20213e-36	1.3804e-35	ENSG00000108479.7	GALK1
-0.573391	4.2508	159.871	1.20723e-36	1.38486e-35	ENSG00000196510.8	ANAPC7
0.840602	5.36293	159.541	1.42574e-36	1.63387e-35	ENSG00000166974.8	MAPRE2
0.977696	1.9133	159.488	1.46355e-36	1.67552e-35	ENSG00000196943.8	NOP9
1.01439	4.83561	159.486	1.46531e-36	1.67585e-35	ENSG00000204394.8	VARS
-0.729395	5.87912	159.432	1.50569e-36	1.72031e-35	ENSG00000066322.8	ELOVL1
3.38767	0.939978	159.372	1.55157e-36	1.77096e-35	ENSG00000135447.12	PPP1R1A
-0.600596	5.724	159.32	1.59271e-36	1.81611e-35	ENSG00000119414.7	PPP6C
-0.814427	6.83531	159.233	1.66421e-36	1.89574e-35	ENSG00000136238.13	RAC1
1.25425	2.17483	159.154	1.73202e-36	1.97101e-35	ENSG00000139725.3	RHOF
1.4771	7.63881	159.098	1.78113e-36	2.02488e-35	ENSG00000099860.4	GADD45B
0.756122	4.5332	159.07	1.80657e-36	2.05176e-35	ENSG00000198815.4	FOXJ3
-0.811567	5.44629	159.067	1.80919e-36	2.05269e-35	ENSG00000074319.8	TSG101
0.983823	3.90472	159.056	1.81955e-36	2.06239e-35	ENSG00000129347.15	KRI1
-0.823516	2.95251	159.041	1.83297e-36	2.07555e-35	ENSG00000113845.5	TIMMDC1
1.38213	1.08128	158.993	1.87806e-36	2.1245e-35	ENSG00000069966.14	GNB5
-0.721895	4.59871	158.596	2.29335e-36	2.59171e-35	ENSG00000078142.7	PIK3C3
1.41829	2.03013	158.423	2.50153e-36	2.82418e-35	ENSG00000077157.16	PPP1R12B
-0.636589	3.44875	158.376	2.56153e-36	2.88906e-35	ENSG00000187866.6	FAM122A
1.44434	1.52085	158.348	2.59731e-36	2.92652e-35	ENSG00000130956.9	HABP4
1.16357	2.88923	158.256	2.72025e-36	3.06203e-35	ENSG00000272078.1	RP4-734G22.3
-1.1352	6.30652	158.092	2.95477e-36	3.31947e-35	ENSG00000185033.10	SEMA4B
1.38893	9.46694	158.092	2.95471e-36	3.31947e-35	ENSG00000128016.4	ZFP36
0.713137	5.29376	157.992	3.10767e-36	3.4878e-35	ENSG00000071626.12	DAZAP1
0.886545	3.93276	157.945	3.18163e-36	3.5673e-35	ENSG00000100997.14	ABHD12
1.20851	3.47354	157.943	3.18511e-36	3.5677e-35	ENSG00000070882.8	OSBPL3
-1.2478	0.907115	157.896	3.26059e-36	3.64866e-35	ENSG00000186814.8	ZSCAN30
0.976022	3.58632	157.797	3.42715e-36	3.83129e-35	ENSG00000116273.5	PHF13
1.64504	2.22605	157.727	3.54968e-36	3.96438e-35	ENSG00000130164.7	LDLR
-0.981408	5.6641	157.715	3.57149e-36	3.98484e-35	ENSG00000103510.15	KAT8
0.886708	5.34119	157.701	3.59775e-36	4.01022e-35	ENSG00000089154.6	GCN1L1
1.93176	1.40245	157.661	3.67098e-36	4.08786e-35	ENSG00000141622.9	RNF165
-0.786971	2.84991	157.636	3.71759e-36	4.13573e-35	ENSG00000083814.8	ZNF671
-1.66283	3.3916	157.475	4.03138e-36	4.48045e-35	ENSG00000171155.7	C1GALT1C1
-1.18484	5.80015	157.459	4.06243e-36	4.51056e-35	ENSG00000100296.9	THOC5
2.6163	3.23338	157.448	4.08481e-36	4.53101e-35	ENSG00000088325.11	TPX2
0.886135	4.50171	157.439	4.10336e-36	4.54716e-35	ENSG00000147854.12	UHRF2
-1.18369	6.56228	157.436	4.10986e-36	4.54995e-35	ENSG00000243646.4	IL10RB
0.91966	4.49165	157.349	4.29388e-36	4.74906e-35	ENSG00000170037.9	CNTROB
1.26106	2.81755	157.152	4.74143e-36	5.23898e-35	ENSG00000111602.7	TIMELESS
-1.6576	5.88262	156.85	5.51989e-36	6.09324e-35	ENSG00000125735.6	TNFSF14
0.835997	4.5621	156.793	5.67902e-36	6.26284e-35	ENSG00000008838.13	MED24
-1.11193	8.8071	156.736	5.84432e-36	6.43891e-35	ENSG00000117676.9	RPS6KA1
0.759511	6.4424	156.699	5.95511e-36	6.55464e-35	ENSG00000196235.9	SUPT5H
-1.04427	4.82133	156.681	6.01104e-36	6.60983e-35	ENSG00000102181.15	CD99L2
1.58064	1.13536	156.527	6.49333e-36	7.13329e-35	ENSG00000151612.11	ZNF827
-0.932245	3.99324	156.385	6.97319e-36	7.65308e-35	ENSG00000100764.9	PSMC1
1.0172	1.77836	156.326	7.18333e-36	7.87613e-35	ENSG00000172164.9	SNTB1
1.13338	2.45982	156.282	7.34755e-36	8.04846e-35	ENSG00000117020.12	AKT3
-0.905135	6.36696	156.138	7.89627e-36	8.64123e-35	ENSG00000101290.9	CDS2
-0.868282	7.19556	156.027	8.35283e-36	9.12409e-35	ENSG00000237441.5	RGL2
1.11468	2.86379	156.027	8.35349e-36	9.12409e-35	ENSG00000130052.9	STARD8
-0.69395	4.60678	155.989	8.51294e-36	9.28936e-35	ENSG00000029364.7	SLC39A9
-0.702765	4.6736	155.949	8.68743e-36	9.47071e-35	ENSG00000121067.13	SPOP
-0.84984	2.4353	155.863	9.0707e-36	9.8791e-35	ENSG00000141428.12	C18orf21
-0.977989	4.04187	155.837	9.18849e-36	9.99785e-35	ENSG00000085644.9	ZNF213
-1.05928	5.72731	155.781	9.45326e-36	1.02761e-34	ENSG00000198001.9	IRAK4
0.869337	7.22633	155.774	9.48394e-36	1.02997e-34	ENSG00000163399.11	ATP1A1
0.864353	3.20764	155.741	9.64197e-36	1.04614e-34	ENSG00000124067.12	SLC12A4
1.08052	3.57524	155.727	9.71355e-36	1.0529e-34	ENSG00000183426.11	NPIPA1
0.968569	5.09355	155.654	1.0077e-35	1.09126e-34	ENSG00000204387.8	C6orf48
-1.20319	2.23891	155.454	1.11436e-35	1.20562e-34	ENSG00000167562.7	ZNF701
-0.721507	3.50282	155.426	1.13027e-35	1.22168e-34	ENSG00000135900.3	MRPL44
-0.939995	2.24603	155.329	1.18635e-35	1.28108e-34	ENSG00000103707.5	MTFMT
-0.808689	5.36221	155.317	1.19381e-35	1.28792e-34	ENSG00000171475.9	WIPF2
-0.926609	3.26073	155.3	1.20409e-35	1.29778e-34	ENSG00000162222.9	TTC9C
1.04271	6.25739	155.272	1.22138e-35	1.31518e-34	ENSG00000197694.9	SPTAN1
0.752198	6.88729	155.175	1.28228e-35	1.37945e-34	ENSG00000174231.12	PRPF8
1.06683	3.17535	155.145	1.30181e-35	1.39913e-34	ENSG00000204272.6	RP11-622K12.1
1.09697	4.24995	155.132	1.3103e-35	1.40694e-34	ENSG00000177595.13	PIDD
2.37161	0.566964	155.073	1.35004e-35	1.44825e-34	ENSG00000197846.3	HIST1H2BF
-1.47406	7.81485	155.058	1.35979e-35	1.45734e-34	ENSG00000239998.1	LILRA2
2.39451	0.935343	154.863	1.50008e-35	1.60619e-34	ENSG00000250722.1	SEPP1
1.14825	2.63515	154.844	1.51467e-35	1.62029e-34	ENSG00000108557.13	RAI1
1.09411	1.95191	154.798	1.55001e-35	1.65653e-34	ENSG00000123352.13	SPATS2
1.48029	3.28763	154.787	1.5583e-35	1.66384e-34	ENSG00000178498.11	DTX3
1.43002	4.56778	154.785	1.55997e-35	1.66406e-34	ENSG00000257524.1	RP11-203J24.9
-1.01238	4.84009	154.754	1.58509e-35	1.68928e-34	ENSG00000265784.1	RP1-56K13.3
1.06727	4.299	154.653	1.66702e-35	1.77495e-34	ENSG00000177084.12	POLE
0.936112	3.66596	154.623	1.69265e-35	1.80055e-34	ENSG00000112941.8	PAPD7
-1.69815	6.76498	154.588	1.72274e-35	1.83085e-34	ENSG00000142405.17	NLRP12
-1.87397	1.84064	154.577	1.73257e-35	1.83958e-34	ENSG00000135835.6	KIAA1614
-0.936725	7.58475	154.53	1.77422e-35	1.88206e-34	ENSG00000142327.7	RNPEPL1
-0.728734	5.63761	154.484	1.8149e-35	1.92343e-34	ENSG00000004059.6	ARF5
1.49669	3.81654	154.404	1.89013e-35	2.00129e-34	ENSG00000165997.4	ARL5B
-0.717557	6.8673	154.4	1.89325e-35	2.00274e-34	ENSG00000255990.1	AC034102.1
1.5293	3.16054	154.367	1.92509e-35	2.03453e-34	ENSG00000125731.8	SH2D3A
-1.12247	1.45521	154.363	1.92882e-35	2.03659e-34	ENSG00000162972.6	C2orf47
1.12583	2.33402	154.331	1.96083e-35	2.06847e-34	ENSG00000159788.14	RGS12
0.867667	3.22117	154.323	1.96877e-35	2.07493e-34	ENSG00000140326.8	CDAN1
1.26274	2.62392	154.209	2.08514e-35	2.19555e-34	ENSG00000166881.5	TMEM194A
0.638827	5.07122	154.015	2.29885e-35	2.41835e-34	ENSG00000116580.14	GON4L
-1.41933	2.4752	153.931	2.3977e-35	2.52001e-34	ENSG00000068001.9	HYAL2
1.2347	5.04644	153.834	2.5179e-35	2.64391e-34	ENSG00000165802.15	NSMF
-1.64321	4.20888	153.808	2.55047e-35	2.67565e-34	ENSG00000220008.2	LINGO3
1.67087	2.92617	153.778	2.58923e-35	2.71382e-34	ENSG00000104738.12	MCM4
1.76387	0.864627	153.71	2.67959e-35	2.80595e-34	ENSG00000140451.8	PIF1
-0.882388	4.30367	153.639	2.77699e-35	2.90527e-34	ENSG00000129518.4	EAPP
1.86727	5.7889	153.625	2.79659e-35	2.9231e-34	ENSG00000189060.4	H1F0
0.7321	6.07438	153.532	2.93098e-35	3.06077e-34	ENSG00000185122.6	HSF1
-1.77945	3.59566	153.521	2.94703e-35	3.07472e-34	ENSG00000272501.1	XXbac-BPG299F13.17
0.988524	8.38678	153.427	3.09009e-35	3.22103e-34	ENSG00000115165.5	CYTIP
-1.49937	2.95901	153.314	3.27123e-35	3.40673e-34	ENSG00000179387.5	ELMOD2
1.3232	4.65587	153.221	3.42771e-35	3.56644e-34	ENSG00000138378.13	STAT4
-1.54616	6.30033	153.159	3.53589e-35	3.67565e-34	ENSG00000267427.1	CTC-503J8.6
0.999901	3.49706	153.123	3.60015e-35	3.73904e-34	ENSG00000162714.8	ZNF496
1.73687	2.64196	152.984	3.86079e-35	4.0061e-34	ENSG00000168229.3	PTGDR
-0.697258	4.40207	152.792	4.25329e-35	4.40936e-34	ENSG00000179562.2	GCC1
-1.07195	6.51556	152.721	4.4089e-35	4.56653e-34	ENSG00000142687.13	KIAA0319L
-1.40816	7.77453	152.68	4.49932e-35	4.65596e-34	ENSG00000181274.5	FRAT2
2.07048	1.11359	152.55	4.80375e-35	4.96649e-34	ENSG00000197077.8	KIAA1671
1.02333	1.79647	152.547	4.81247e-35	4.971e-34	ENSG00000130856.11	ZNF236
0.779022	4.4515	152.489	4.95425e-35	5.11282e-34	ENSG00000013374.11	NUB1
-0.699103	7.08254	152.473	4.99405e-35	5.14924e-34	ENSG00000111540.11	RAB5B
0.701334	4.60141	152.436	5.08861e-35	5.242e-34	ENSG00000025796.9	SEC63
1.13484	1.82524	152.395	5.19407e-35	5.34581e-34	ENSG00000196507.6	TCEAL3
-1.09417	6.55565	152.373	5.25061e-35	5.39914e-34	ENSG00000135709.8	KIAA0513
0.853543	5.81123	152.358	5.29023e-35	5.43499e-34	ENSG00000144136.6	SLC20A1
-0.583649	4.45177	152.357	5.29504e-35	5.43503e-34	ENSG00000006194.6	ZNF263
-1.80042	1.54074	152.279	5.50636e-35	5.64687e-34	ENSG00000129749.3	CHRNA10
1.12992	1.58678	152.273	5.52266e-35	5.6585e-34	ENSG00000135605.8	TEC
6.62037	3.10055	152.099	6.02815e-35	6.17088e-34	ENSG00000110245.7	APOC3
-0.841158	4.83492	152.09	6.05409e-35	6.19188e-34	ENSG00000184743.8	ATL3
-1.01777	4.70718	152.062	6.14212e-35	6.27629e-34	ENSG00000140848.12	CPNE2
-1.23118	4.46636	152.042	6.20385e-35	6.3337e-34	ENSG00000166188.2	ZNF319
2.56583	1.05877	151.991	6.36505e-35	6.49246e-34	ENSG00000143476.13	DTL
0.83676	3.62155	151.988	6.37548e-35	6.4973e-34	ENSG00000048471.9	SNX29
-1.49472	6.23827	151.944	6.51626e-35	6.63484e-34	ENSG00000167536.9	DHRS13
-0.939297	1.94308	151.911	6.6257e-35	6.74026e-34	ENSG00000164011.13	ZNF691
1.08952	3.58206	151.823	6.92637e-35	7.03986e-34	ENSG00000141564.9	RPTOR
1.05166	3.7511	151.782	7.06937e-35	7.17881e-34	ENSG00000185163.5	DDX51
-1.10655	7.15151	151.763	7.13955e-35	7.24362e-34	ENSG00000166946.9	CCNDBP1
-0.809333	4.23234	151.745	7.20312e-35	7.30163e-34	ENSG00000120656.7	TAF12
1.0028	4.37599	151.654	7.54069e-35	7.63704e-34	ENSG00000133612.14	AGAP3
1.5042	1.60689	151.536	8.00326e-35	8.09833e-34	ENSG00000023608.4	SNAPC1
0.891581	3.38809	151.472	8.26504e-35	8.35582e-34	ENSG00000111203.7	ITFG2
1.00582	2.62415	151.352	8.77809e-35	8.86665e-34	ENSG00000245910.4	SNHG6
-1.31265	5.00153	151.244	9.26922e-35	9.35446e-34	ENSG00000171115.3	GIMAP8
-1.51231	4.7607	151.127	9.83328e-35	9.91494e-34	ENSG00000175857.4	GAPT
1.45467	6.83075	151.097	9.97897e-35	1.0053e-33	ENSG00000173334.3	TRIB1
1.01987	4.35398	151.073	1.01017e-34	1.01676e-33	ENSG00000131196.13	NFATC1
1.30149	2.34201	151.066	1.01404e-34	1.01976e-33	ENSG00000114554.7	PLXNA1
0.831627	7.89574	151.026	1.0347e-34	1.03962e-33	ENSG00000166340.10	TPP1
-0.852407	3.07286	150.999	1.04844e-34	1.0525e-33	ENSG00000013563.9	DNASE1L1
-1.35798	9.54773	150.944	1.07797e-34	1.08119e-33	ENSG00000197324.4	LRP10
-1.1995	9.94022	150.941	1.07976e-34	1.08203e-33	ENSG00000180353.6	HCLS1
-1.09096	2.79874	150.858	1.12575e-34	1.12713e-33	ENSG00000138175.8	ARL3
1.38776	7.18642	150.821	1.14698e-34	1.14739e-33	ENSG00000196405.8	EVL
-1.30551	4.39472	150.757	1.18435e-34	1.18372e-33	ENSG00000212694.4	AC084018.1
0.904967	5.35259	150.723	1.20467e-34	1.20299e-33	ENSG00000152818.14	UTRN
1.01133	7.69628	150.713	1.21116e-34	1.20841e-33	ENSG00000179218.9	CALR
1.3186	1.5654	150.564	1.30508e-34	1.30098e-33	ENSG00000263975.1	CTB-58E17.9
1.07984	6.05765	150.544	1.31874e-34	1.31345e-33	ENSG00000269888.1	RP11-3P17.5
1.33472	1.42851	150.506	1.34383e-34	1.33727e-33	ENSG00000150938.5	CRIM1
-1.19707	4.42821	150.458	1.37675e-34	1.36883e-33	ENSG00000102897.5	LYRM1
1.20983	3.7162	150.451	1.3818e-34	1.37267e-33	ENSG00000101194.13	SLC17A9
0.703071	3.39424	150.396	1.42031e-34	1.40969e-33	ENSG00000101391.16	CDK5RAP1
3.06222	1.66696	150.361	1.44529e-34	1.43323e-33	ENSG00000130707.13	ASS1
-1.66056	1.78601	150.309	1.48399e-34	1.47034e-33	ENSG00000272079.1	LA16c-380H5.5
1.78693	1.59367	149.97	1.76e-34	1.7423e-33	ENSG00000266709.1	RP11-214O1.2
1.00723	2.82666	149.898	1.82519e-34	1.80526e-33	ENSG00000151503.8	NCAPD3
1.84867	2.10062	149.777	1.93975e-34	1.91691e-33	ENSG00000109943.4	CRTAM
-1.85302	3.4827	149.634	2.08413e-34	2.0578e-33	ENSG00000174007.7	CEP19
0.912525	4.67537	149.603	2.11673e-34	2.08819e-33	ENSG00000126457.16	PRMT1
0.854362	3.85476	149.583	2.13837e-34	2.10771e-33	ENSG00000001497.12	LAS1L
1.45642	4.65257	149.551	2.17276e-34	2.13977e-33	ENSG00000130787.9	HIP1R
-0.919911	2.58473	149.544	2.18127e-34	2.1463e-33	ENSG00000129696.8	TTI2
-1.29885	6.57868	149.521	2.20609e-34	2.16885e-33	ENSG00000161533.7	ACOX1
-1.04577	5.81009	149.513	2.21535e-34	2.17608e-33	ENSG00000143337.14	TOR1AIP1
-1.50933	5.70847	149.44	2.29851e-34	2.25582e-33	ENSG00000266642.1	RP11-20B24.4
2.22437	1.34241	149.386	2.36164e-34	2.31579e-33	ENSG00000121152.5	NCAPH
-2.23346	7.71016	149.382	2.36663e-34	2.31869e-33	ENSG00000181631.6	P2RY13
1.39413	0.787369	149.379	2.37013e-34	2.32013e-33	ENSG00000229419.1	RALGAPA1P
1.01572	2.56008	149.346	2.40964e-34	2.35678e-33	ENSG00000267387.1	CTD-2240E14.4
-1.48519	1.62612	149.33	2.42868e-34	2.37337e-33	ENSG00000260804.2	RP11-566E18.3
-0.655777	3.51624	149.239	2.54315e-34	2.48311e-33	ENSG00000112855.10	HARS2
1.2516	2.04712	149.177	2.62355e-34	2.55941e-33	ENSG00000147576.11	ADHFE1
-1.60085	5.80479	149.045	2.80381e-34	2.73294e-33	ENSG00000148572.10	NRBF2
5.22169	0.95697	149.01	2.85274e-34	2.77826e-33	ENSG00000248144.1	ADH1C
2.12599	0.998459	148.936	2.96127e-34	2.8815e-33	ENSG00000188011.5	CXXC11
0.778235	9.45092	148.906	3.00735e-34	2.92384e-33	ENSG00000070756.9	PABPC1
-1.76547	7.66893	148.85	3.092e-34	3.00358e-33	ENSG00000169403.7	PTAFR
0.71757	6.10411	148.832	3.12072e-34	3.0289e-33	ENSG00000090863.7	GLG1
-0.672722	3.60493	148.806	3.16124e-34	3.06562e-33	ENSG00000101882.5	NKAP
-0.856464	4.76351	148.697	3.33957e-34	3.23581e-33	ENSG00000145022.4	TCTA
-0.816333	4.78675	148.678	3.37301e-34	3.26544e-33	ENSG00000144635.4	DYNC1LI1
3.47387	9.68343	148.654	3.41399e-34	3.30231e-33	ENSG00000012223.8	LTF
1.02173	4.72283	148.61	3.48911e-34	3.37211e-33	ENSG00000115306.11	SPTBN1
1.51909	2.22071	148.6	3.50673e-34	3.38628e-33	ENSG00000132849.14	INADL
0.859338	4.36634	148.549	3.5993e-34	3.47273e-33	ENSG00000065029.10	ZNF76
-1.09373	4.97027	148.513	3.66513e-34	3.53326e-33	ENSG00000119541.5	VPS4B
-0.939066	9.96278	148.233	4.21789e-34	4.0627e-33	ENSG00000102879.11	CORO1A
-1.65475	2.11371	148.198	4.29466e-34	4.13316e-33	ENSG00000269271.1	CTB-83J4.2
-1.08391	7.81675	148.181	4.33175e-34	4.16534e-33	ENSG00000163565.14	IFI16
-1.97895	0.947652	148.057	4.61011e-34	4.42927e-33	ENSG00000267940.1	RP11-290F24.6
-1.31212	9.32839	148.02	4.69593e-34	4.50794e-33	ENSG00000197956.5	S100A6
-1.41195	5.31897	147.981	4.7885e-34	4.59294e-33	ENSG00000152213.3	ARL11
-0.885245	3.18027	147.966	4.82661e-34	4.62173e-33	ENSG00000113119.8	TMCO6
-1.18806	2.49993	147.967	4.8238e-34	4.62173e-33	ENSG00000260111.1	RP11-529K1.4
0.952103	1.32615	147.924	4.92891e-34	4.71177e-33	ENSG00000144560.9	VGLL4
2.01458	0.849222	147.925	4.92753e-34	4.71177e-33	ENSG00000099250.13	NRP1
0.914714	2.94345	147.89	5.01498e-34	4.79004e-33	ENSG00000171793.9	CTPS1
1.04177	5.96327	147.884	5.02854e-34	4.79898e-33	ENSG00000185989.9	RASA3
0.820824	3.82534	147.876	5.04991e-34	4.81534e-33	ENSG00000176946.7	THAP4
0.807223	1.97328	147.832	5.16144e-34	4.91759e-33	ENSG00000145996.7	CDKAL1
2.02955	5.40088	147.777	5.30723e-34	5.05227e-33	ENSG00000110448.6	CD5
1.19568	3.57793	147.579	5.86226e-34	5.57599e-33	ENSG00000167702.7	KIFC2
1.10597	2.81955	147.54	5.98066e-34	5.68387e-33	ENSG00000268061.1	NAPA-AS1
-0.849351	6.69433	147.468	6.2005e-34	5.88539e-33	ENSG00000137207.7	YIPF3
1.56717	7.18334	147.467	6.20302e-34	5.88539e-33	ENSG00000107742.8	SPOCK2
-0.729908	3.01396	147.416	6.36399e-34	6.03311e-33	ENSG00000247315.2	AL034548.1
-1.84621	5.35199	147.342	6.60557e-34	6.25693e-33	ENSG00000188305.4	C19orf35
-1.20125	5.00061	147.3	6.74798e-34	6.38653e-33	ENSG00000167528.8	ZNF641
1.74639	2.37623	147.212	7.05205e-34	6.66877e-33	ENSG00000078589.8	P2RY10
-1.08972	8.0483	147.168	7.21088e-34	6.81333e-33	ENSG00000086730.12	LAT2
1.16313	0.95867	147.159	7.24315e-34	6.83815e-33	ENSG00000134909.14	ARHGAP32
1.02659	1.36829	147.096	7.47568e-34	7.05185e-33	ENSG00000126870.11	WDR60
1.00239	2.33876	147.064	7.59715e-34	7.16052e-33	ENSG00000124608.4	AARS2
-0.838187	5.13903	147.048	7.65874e-34	7.21261e-33	ENSG00000108528.9	SLC25A11
-1.21042	3.30539	146.94	8.08749e-34	7.61011e-33	ENSG00000114853.9	ZBTB47
-0.698974	5.27075	146.915	8.19225e-34	7.70233e-33	ENSG00000168092.9	PAFAH1B2
-1.54426	4.53487	146.876	8.35402e-34	7.84797e-33	ENSG00000136048.9	DRAM1
1.28514	3.5952	146.846	8.47913e-34	7.95895e-33	ENSG00000004468.8	CD38
-0.642294	4.18319	146.796	8.69831e-34	8.15797e-33	ENSG00000172831.7	CES2
1.76454	8.92116	146.753	8.88764e-34	8.32869e-33	ENSG00000080824.14	HSP90AA1
2.09322	3.11519	146.504	1.00716e-33	9.4305e-33	ENSG00000109956.8	B3GAT1
-0.566501	5.09275	146.483	1.01793e-33	9.52344e-33	ENSG00000157538.9	DSCR3
1.15717	3.21367	146.44	1.0402e-33	9.72383e-33	ENSG00000260997.1	RP4-647J21.1
1.19334	5.42669	146.377	1.0739e-33	1.00307e-32	ENSG00000170542.5	SERPINB9
-1.15715	6.65154	146.3	1.11623e-33	1.04175e-32	ENSG00000105404.6	RABAC1
-0.914216	6.3314	146.276	1.12953e-33	1.05331e-32	ENSG00000175137.9	SH3BP5L
1.01204	1.88243	146.244	1.14795e-33	1.06961e-32	ENSG00000233885.3	YEATS2-AS1
-0.69161	9.09144	146.119	1.22262e-33	1.13825e-32	ENSG00000139644.8	TMBIM6
-0.975724	3.8287	146.044	1.26984e-33	1.18125e-32	ENSG00000165264.6	NDUFB6
1.28709	3.35659	146.041	1.27199e-33	1.18229e-32	ENSG00000271913.1	RP1-111C20.4
-0.632723	4.69824	145.943	1.33607e-33	1.24083e-32	ENSG00000134153.5	EMC7
0.847625	2.21569	145.76	1.46493e-33	1.35941e-32	ENSG00000011376.5	LARS2
-1.18359	2.47399	145.649	1.54922e-33	1.43646e-32	ENSG00000224086.3	LL22NC03-86G7.1
-1.65809	1.23308	145.574	1.60837e-33	1.49009e-32	ENSG00000241764.3	AC002467.7
-1.02171	4.53353	145.326	1.82221e-33	1.68684e-32	ENSG00000154889.12	MPPE1
1.44734	4.6278	145.237	1.90585e-33	1.76283e-32	ENSG00000106992.13	AK1
0.665451	5.11058	145.206	1.93598e-33	1.78925e-32	ENSG00000177728.10	KIAA0195
0.831041	3.8853	145.137	2.0046e-33	1.85117e-32	ENSG00000071462.7	WBSCR22
1.6795	4.80182	145.108	2.03377e-33	1.87659e-32	ENSG00000134539.12	KLRD1
0.765972	4.1625	145.106	2.03555e-33	1.87672e-32	ENSG00000182979.13	MTA1
-1.30309	5.09101	145.105	2.03742e-33	1.87693e-32	ENSG00000189180.11	ZNF33A
-1.29013	3.72288	145.057	2.0865e-33	1.92059e-32	ENSG00000229645.4	LINC00341
-0.629285	5.77037	144.933	2.22104e-33	2.04279e-32	ENSG00000158864.8	NDUFS2
0.882575	5.69177	144.844	2.32362e-33	2.13541e-32	ENSG00000167792.7	NDUFV1
-1.5242	8.83976	144.786	2.39207e-33	2.19655e-32	ENSG00000100300.13	TSPO
0.865721	4.03308	144.747	2.43959e-33	2.23838e-32	ENSG00000135372.4	NAT10
1.30052	4.28449	144.745	2.44172e-33	2.23854e-32	ENSG00000047365.7	ARAP2
-1.21126	1.7006	144.723	2.46906e-33	2.26179e-32	ENSG00000231969.1	AC144449.1
0.919689	3.97673	144.664	2.54297e-33	2.32762e-32	ENSG00000241945.3	PWP2
-1.20898	1.65383	144.648	2.56372e-33	2.34474e-32	ENSG00000165118.10	C9orf64
-0.710703	2.87681	144.636	2.58016e-33	2.35788e-32	ENSG00000186625.9	KATNA1
-0.799324	2.15739	144.592	2.63694e-33	2.40784e-32	ENSG00000100246.8	DNAL4
1.15135	2.77794	144.58	2.65294e-33	2.42051e-32	ENSG00000001167.10	NFYA
0.989732	4.09842	144.572	2.66461e-33	2.42922e-32	ENSG00000171467.11	ZNF318
0.903394	3.72221	144.526	2.72678e-33	2.48391e-32	ENSG00000151779.8	NBAS
1.06607	1.72068	144.473	2.80047e-33	2.54901e-32	ENSG00000168781.17	PPIP5K1
0.968089	2.17161	144.294	3.0642e-33	2.78684e-32	ENSG00000168487.13	BMP1
-0.690217	3.13635	144.247	3.1368e-33	2.85059e-32	ENSG00000177764.6	ZCCHC3
1.0563	3.73236	144.14	3.31181e-33	3.00724e-32	ENSG00000132952.7	USPL1
1.6816	0.732954	144.136	3.31865e-33	3.01106e-32	ENSG00000144824.15	PHLDB2
-1.06985	3.82792	144.09	3.39497e-33	3.07786e-32	ENSG00000237765.2	FAM200B
-1.0491	2.81663	143.958	3.6292e-33	3.2876e-32	ENSG00000184992.10	BRI3BP
-1.47037	1.18227	143.942	3.65874e-33	3.31173e-32	ENSG00000129235.6	TXNDC17
2.5353	0.834168	143.939	3.66421e-33	3.31405e-32	ENSG00000197632.4	SERPINB2
-1.96758	5.70265	143.916	3.70615e-33	3.34933e-32	ENSG00000206344.6	HCG27
1.5584	3.35253	143.888	3.75874e-33	3.39417e-32	ENSG00000162676.7	GFI1
0.933783	2.89559	143.867	3.79943e-33	3.4282e-32	ENSG00000183506.12	PI4KAP2
0.778184	4.43517	143.861	3.80982e-33	3.43486e-32	ENSG00000180357.5	ZNF609
-1.43489	1.49949	143.777	3.97605e-33	3.58189e-32	ENSG00000248175.1	CTC-428G20.3
-0.898081	7.51823	143.755	4.02002e-33	3.61865e-32	ENSG00000101150.13	TPD52L2
1.65119	0.751814	143.714	4.10285e-33	3.68449e-32	ENSG00000196586.9	MYO6
2.35762	1.02687	143.715	4.10019e-33	3.68449e-32	ENSG00000148671.9	ADIRF
3.69807	6.28934	143.715	4.10051e-33	3.68449e-32	ENSG00000196415.5	PRTN3
-1.1712	1.46207	143.694	4.14461e-33	3.71907e-32	ENSG00000231113.2	RP3-475N16.1
0.931265	1.39837	143.687	4.16018e-33	3.73011e-32	ENSG00000078246.11	TULP3
-0.937795	3.32055	143.648	4.24222e-33	3.80069e-32	ENSG00000126062.3	TMEM115
1.44705	2.22161	143.606	4.3319e-33	3.87799e-32	ENSG00000137502.5	RAB30
-0.734231	3.40867	143.528	4.5054e-33	4.03014e-32	ENSG00000136932.9	C9orf156
-1.32817	4.62345	143.51	4.54664e-33	4.06385e-32	ENSG00000084073.4	ZMPSTE24
2.07791	3.55598	143.433	4.72608e-33	4.22093e-32	ENSG00000137441.7	FGFBP2
-1.59808	1.19862	143.417	4.76419e-33	4.25164e-32	ENSG00000196345.8	ZKSCAN7
1.78305	3.72062	143.39	4.83052e-33	4.30746e-32	ENSG00000159618.11	GPR114
1.16876	2.39661	143.371	4.87758e-33	4.34604e-32	ENSG00000088808.12	PPP1R13B
1.10892	2.74657	143.31	5.02919e-33	4.47762e-32	ENSG00000183458.9	RP11-958N24.1
-0.749588	3.59904	143.149	5.4545e-33	4.85251e-32	ENSG00000091947.5	TMEM101
-1.75007	2.019	142.966	5.97823e-33	5.31429e-32	ENSG00000179840.5	C1orf200
1.03969	2.59379	142.951	6.02599e-33	5.35258e-32	ENSG00000122696.8	SLC25A51
-0.789949	7.53223	142.901	6.17831e-33	5.48361e-32	ENSG00000108424.5	KPNB1
-1.29949	3.76959	142.848	6.34638e-33	5.62841e-32	ENSG00000128311.9	TST
-0.66352	6.49784	142.742	6.69379e-33	5.93191e-32	ENSG00000160075.10	SSU72
0.764897	5.28249	142.727	6.74513e-33	5.97276e-32	ENSG00000077235.13	GTF3C1
1.88444	2.89461	142.702	6.82879e-33	6.04216e-32	ENSG00000161381.9	PLXDC1
1.82276	2.33764	142.671	6.93546e-33	6.13179e-32	ENSG00000076382.12	SPAG5
0.889142	5.1454	142.648	7.01634e-33	6.19849e-32	ENSG00000205581.6	HMGN1
0.887784	4.48368	142.537	7.42036e-33	6.55034e-32	ENSG00000025770.14	NCAPH2
-0.804364	5.66188	142.478	7.64374e-33	6.74232e-32	ENSG00000197771.8	MCMBP
1.75274	1.39684	142.453	7.74273e-33	6.82437e-32	ENSG00000131797.8	CLUHP3
-1.09976	4.48569	142.299	8.3653e-33	7.3674e-32	ENSG00000164332.6	UBLCP1
-1.81109	3.97695	142.238	8.62807e-33	7.59296e-32	ENSG00000230124.2	RP5-1180C10.2
-0.96841	6.04701	142.213	8.73708e-33	7.68298e-32	ENSG00000170876.7	TMEM43
1.02055	1.82565	142.207	8.76116e-33	7.69822e-32	ENSG00000138002.10	IFT172
1.72775	4.2104	142.111	9.19459e-33	8.07285e-32	ENSG00000169136.4	ATF5
1.14418	8.36593	142.039	9.53691e-33	8.36698e-32	ENSG00000116679.11	IVNS1ABP
1.24441	2.76725	142.033	9.56373e-33	8.38405e-32	ENSG00000228794.4	RP11-206L10.11
-0.872074	5.82225	141.913	1.01624e-32	8.90203e-32	ENSG00000134905.12	CARS2
-0.550223	4.08879	141.842	1.05315e-32	9.21832e-32	ENSG00000154781.11	CCDC174
0.853724	1.88306	141.833	1.05798e-32	9.25347e-32	ENSG00000269988.1	RP11-395P17.11
-1.14082	5.92351	141.736	1.11074e-32	9.70749e-32	ENSG00000169692.8	AGPAT2
1.05089	2.74925	141.725	1.11684e-32	9.75331e-32	ENSG00000051825.10	MPHOSPH9
1.39758	4.71162	141.717	1.1213e-32	9.78476e-32	ENSG00000113448.12	PDE4D
-0.929055	3.43225	141.678	1.14377e-32	9.97323e-32	ENSG00000123353.5	ORMDL2
6.05404	2.11965	141.653	1.15841e-32	1.00932e-31	ENSG00000091583.6	APOH
1.71579	0.803927	141.588	1.19689e-32	1.04206e-31	ENSG00000162545.5	CAMK2N1
0.894832	5.82136	141.557	1.21553e-32	1.05747e-31	ENSG00000172939.4	OXSR1
1.1976	1.47236	141.514	1.24238e-32	1.08001e-31	ENSG00000164402.9	2008-09-01
-0.728753	2.81269	141.463	1.27468e-32	1.10724e-31	ENSG00000172113.4	NME6
0.975108	2.43819	141.447	1.28465e-32	1.11506e-31	ENSG00000187961.9	KLHL17
-1.39264	6.05125	141.354	1.34638e-32	1.16775e-31	ENSG00000129450.4	SIGLEC9
1.47015	7.1874	141.245	1.42202e-32	1.23241e-31	ENSG00000186407.4	CD300E
1.44255	1.7694	141.242	1.42424e-32	1.23341e-31	ENSG00000254682.1	RP11-660L16.2
-1.24347	5.99372	141.218	1.44202e-32	1.24786e-31	ENSG00000058799.9	YIPF1
-0.731836	5.90884	141.136	1.50266e-32	1.29935e-31	ENSG00000129128.8	SPCS3
4.37206	2.09297	141.121	1.51409e-32	1.30824e-31	ENSG00000130649.5	CYP2E1
-0.824509	2.12916	140.859	1.72726e-32	1.49129e-31	ENSG00000156928.4	MALSU1
-0.637081	6.68809	140.741	1.83274e-32	1.58117e-31	ENSG00000185787.10	MORF4L1
0.61173	4.22149	140.579	1.98918e-32	1.71484e-31	ENSG00000137221.10	TJAP1
1.02447	4.71811	140.545	2.02364e-32	1.74323e-31	ENSG00000198089.10	SFI1
0.890056	2.72593	140.479	2.09137e-32	1.80021e-31	ENSG00000163590.9	PPM1L
-1.54944	1.10098	140.455	2.11675e-32	1.82069e-31	ENSG00000232815.1	LINC00537
1.67674	0.834553	140.406	2.16961e-32	1.86476e-31	ENSG00000088899.10	LZTS3
1.15609	4.52348	140.376	2.20303e-32	1.89205e-31	ENSG00000090861.11	AARS
1.37779	1.70204	140.36	2.22113e-32	1.90616e-31	ENSG00000167535.3	CACNB3
0.920182	4.06951	140.163	2.45242e-32	2.10307e-31	ENSG00000072736.14	NFATC3
-1.15914	5.17415	140.064	2.57704e-32	2.20828e-31	ENSG00000181481.9	RNF135
-0.720998	4.34049	140.01	2.64866e-32	2.26796e-31	ENSG00000168936.6	TMEM129
1.02573	1.59171	139.929	2.75928e-32	2.3609e-31	ENSG00000071205.7	ARHGAP10
1.04585	5.55682	139.88	2.8273e-32	2.41729e-31	ENSG00000143924.14	EML4
-0.804434	4.81439	139.868	2.84468e-32	2.43032e-31	ENSG00000163156.7	SCNM1
-0.674405	3.72173	139.85	2.87031e-32	2.45039e-31	ENSG00000117222.9	RBBP5
1.45571	3.43009	139.827	2.90393e-32	2.47724e-31	ENSG00000115687.9	PASK
-0.857841	1.85122	139.781	2.97272e-32	2.53402e-31	ENSG00000179743.2	RP11-169K16.9
-1.45601	6.23513	139.775	2.98143e-32	2.53955e-31	ENSG00000143641.8	GALNT2
-1.09556	2.29898	139.71	3.07993e-32	2.6215e-31	ENSG00000176261.11	ZBTB8OS
1.05228	5.32731	139.491	3.43897e-32	2.92491e-31	ENSG00000160408.10	ST6GALNAC6
-1.29023	8.21476	139.461	3.49269e-32	2.9684e-31	ENSG00000146828.13	SLC12A9
1.40003	2.63708	139.447	3.51699e-32	2.98683e-31	ENSG00000140525.13	FANCI
0.723414	4.21697	139.425	3.55541e-32	3.01721e-31	ENSG00000179889.14	PDXDC1
-0.961099	8.89115	139.341	3.70928e-32	3.14545e-31	ENSG00000213719.4	CLIC1
0.904439	2.52732	139.302	3.78368e-32	3.20616e-31	ENSG00000226849.1	RP4-635E18.7
0.968116	5.76616	139.12	4.14582e-32	3.51041e-31	ENSG00000104897.5	SF3A2
1.14583	4.21034	139.087	4.21662e-32	3.56772e-31	ENSG00000088179.4	PTPN4
0.665707	4.58246	138.997	4.41171e-32	3.73002e-31	ENSG00000009954.6	BAZ1B
-0.971693	8.43846	138.945	4.52903e-32	3.82638e-31	ENSG00000172936.8	MYD88
0.96357	2.94103	138.896	4.64043e-32	3.9176e-31	ENSG00000156650.8	KAT6B
-1.57871	1.36167	138.856	4.73561e-32	3.99499e-31	ENSG00000240859.1	AC093627.10
-1.15941	1.88695	138.723	5.0632e-32	4.2682e-31	ENSG00000272770.1	RP11-74E22.5
1.08524	4.55727	138.699	5.12553e-32	4.31755e-31	ENSG00000089220.4	PEBP1
-0.921227	5.27775	138.461	5.77793e-32	4.86352e-31	ENSG00000249936.2	RAC1P2
1.51718	1.66821	138.457	5.78828e-32	4.86864e-31	ENSG00000154134.10	ROBO3
0.556541	6.43847	138.43	5.86833e-32	4.93233e-31	ENSG00000116350.11	SRSF4
0.945461	4.2657	138.414	5.91731e-32	4.96984e-31	ENSG00000196305.13	IARS
2.00466	2.1907	138.408	5.93524e-32	4.98123e-31	ENSG00000062524.11	LTK
0.713642	4.4375	138.392	5.98216e-32	5.01693e-31	ENSG00000101158.8	NELFCD
1.26306	2.0148	138.35	6.10899e-32	5.11953e-31	ENSG00000176658.12	MYO1D
0.671025	3.76483	138.329	6.17442e-32	5.17056e-31	ENSG00000182158.10	CREB3L2
0.697288	4.10012	138.287	6.30622e-32	5.27706e-31	ENSG00000129187.10	DCTD
-0.799098	8.77396	138.257	6.40425e-32	5.35517e-31	ENSG00000186517.9	ARHGAP30
1.55542	1.27082	138.191	6.61975e-32	5.53132e-31	ENSG00000103485.13	QPRT
1.41686	4.8759	138.18	6.6572e-32	5.55854e-31	ENSG00000109107.9	ALDOC
1.03381	7.41023	138.176	6.67107e-32	5.56605e-31	ENSG00000234851.3	RP11-3P17.3
-1.55104	7.71806	138.148	6.76453e-32	5.63991e-31	ENSG00000151948.7	GLT1D1
-0.862657	5.39393	138.112	6.88906e-32	5.73954e-31	ENSG00000115325.9	DOK1
-2.20208	3.58	138.083	6.98854e-32	5.81817e-31	ENSG00000164023.10	SGMS2
0.856102	2.93768	138.002	7.28004e-32	6.05644e-31	ENSG00000091157.9	WDR7
-0.822386	4.27946	137.956	7.44957e-32	6.19296e-31	ENSG00000137413.11	TAF8
1.0581	3.55779	137.93	7.55061e-32	6.27239e-31	ENSG00000132382.10	MYBBP1A
-1.32705	4.56605	137.919	7.58985e-32	6.3004e-31	ENSG00000188315.3	C3orf62
0.712323	5.41858	137.907	7.63808e-32	6.33583e-31	ENSG00000073578.12	SDHA
0.7017	6.65256	137.795	8.08081e-32	6.69821e-31	ENSG00000135486.13	HNRNPA1
1.59208	2.97503	137.759	8.22715e-32	6.81456e-31	ENSG00000267369.1	RP11-1094M14.8
1.04027	2.62867	137.712	8.42582e-32	6.97406e-31	ENSG00000169641.9	LUZP1
-0.981507	3.04703	137.678	8.57049e-32	7.08866e-31	ENSG00000000419.8	DPM1
1.57175	3.4998	137.56	9.0945e-32	7.51662e-31	ENSG00000186174.8	BCL9L
1.33039	2.0438	137.556	9.1126e-32	7.52613e-31	ENSG00000179899.7	PHC1P1
-1.57244	3.43953	137.52	9.27867e-32	7.65775e-31	ENSG00000238113.2	RP11-262H14.1
-1.38508	3.61897	137.488	9.43273e-32	7.77928e-31	ENSG00000128708.8	HAT1
1.43589	2.08491	137.483	9.45541e-32	7.79235e-31	ENSG00000122188.8	LAX1
-1.11222	3.1119	137.402	9.84892e-32	8.11079e-31	ENSG00000182919.10	C11orf54
-0.97965	2.15043	137.281	1.04686e-31	8.61489e-31	ENSG00000225973.3	RP11-139H15.1
-1.34869	6.14429	137.18	1.10135e-31	9.05679e-31	ENSG00000163545.7	NUAK2
1.02942	7.06629	137.075	1.16093e-31	9.53985e-31	ENSG00000198242.9	RPL23A
0.635062	3.37995	137.055	1.17297e-31	9.63183e-31	ENSG00000050748.13	MAPK9
1.14326	2.87469	137.045	1.17892e-31	9.67371e-31	ENSG00000174996.7	KLC2
-0.793095	4.97244	137.02	1.1937e-31	9.78798e-31	ENSG00000137275.9	RIPK1
-0.814948	5.41539	136.918	1.25649e-31	1.02955e-30	ENSG00000104388.10	RAB2A
0.981425	4.66628	136.687	1.41147e-31	1.1557e-30	ENSG00000067057.12	PFKP
3.71414	1.96432	136.484	1.56348e-31	1.27925e-30	ENSG00000138207.8	RBP4
-1.15499	6.44213	136.35	1.67272e-31	1.36765e-30	ENSG00000125827.4	TMX4
-1.73331	2.45831	136.32	1.69863e-31	1.38784e-30	ENSG00000267078.1	RP11-666A8.9
1.86948	2.86382	136.239	1.76892e-31	1.44424e-30	ENSG00000139187.5	KLRG1
-1.20417	2.10997	136.178	1.82405e-31	1.48819e-30	ENSG00000196372.8	ASB13
-1.61639	2.79471	136.161	1.84021e-31	1.5003e-30	ENSG00000064225.8	ST3GAL6
-1.28053	2.34308	136.144	1.85603e-31	1.51211e-30	ENSG00000187808.3	SOWAHD
1.46755	0.823888	136.116	1.88165e-31	1.53189e-30	ENSG00000144597.9	EAF1
-0.818563	3.93204	135.946	2.05076e-31	1.66838e-30	ENSG00000154957.9	ZNF18
-0.611581	5.41933	135.915	2.08284e-31	1.69327e-30	ENSG00000131507.9	NDFIP1
-0.831244	8.61654	135.891	2.10838e-31	1.71282e-30	ENSG00000110934.6	BIN2
-0.605875	2.57373	135.819	2.18562e-31	1.7743e-30	ENSG00000130717.8	UCK1
1.82395	5.11639	135.645	2.38561e-31	1.93528e-30	ENSG00000145649.7	GZMA
0.794411	3.84809	135.59	2.45277e-31	1.98835e-30	ENSG00000155561.10	NUP205
1.00083	5.20571	135.393	2.70841e-31	2.19402e-30	ENSG00000133639.3	BTG1
-1.61207	4.99101	135.379	2.72755e-31	2.20796e-30	ENSG00000070731.5	ST6GALNAC2
2.36429	2.08564	135.363	2.75044e-31	2.22492e-30	ENSG00000142945.8	KIF2C
1.34159	2.26561	135.351	2.76718e-31	2.23687e-30	ENSG00000160949.12	TONSL
0.806084	5.24365	135.339	2.78292e-31	2.248e-30	ENSG00000129103.13	SUMF2
1.29848	1.59225	135.264	2.89053e-31	2.33328e-30	ENSG00000176531.6	PHLDB3
1.05093	7.30043	135.245	2.91782e-31	2.35364e-30	ENSG00000167895.10	TMC8
-1.28218	1.09986	135.222	2.95268e-31	2.38008e-30	ENSG00000175283.7	DOLK
1.37294	1.62377	135.186	3.00693e-31	2.4221e-30	ENSG00000092470.7	WDR76
-1.20493	2.85756	135.063	3.19824e-31	2.57438e-30	ENSG00000050130.13	JKAMP
0.754215	5.78825	135.047	3.22503e-31	2.59411e-30	ENSG00000107581.8	EIF3A
-1.47072	5.41378	134.888	3.49286e-31	2.80757e-30	ENSG00000092036.12	HAUS4
0.809885	5.37243	134.843	3.5739e-31	2.87069e-30	ENSG00000115875.14	SRSF7
-0.899897	3.64489	134.819	3.61719e-31	2.90342e-30	ENSG00000169084.8	DHRSX
1.85526	2.83584	134.654	3.93023e-31	3.15247e-30	ENSG00000129757.8	CDKN1C
-0.798342	6.39495	134.609	4.01986e-31	3.2221e-30	ENSG00000183291.11	2015-09-01
-0.765433	5.97185	134.608	4.02294e-31	3.2223e-30	ENSG00000184432.5	COPB2
-1.42978	10.5016	134.54	4.16337e-31	3.33244e-30	ENSG00000163191.5	S100A11
0.695304	3.69526	134.489	4.27114e-31	3.41632e-30	ENSG00000257337.2	RP11-983P16.4
-0.888688	7.26913	134.411	4.44177e-31	3.55031e-30	ENSG00000129925.6	TMEM8A
1.05918	1.37666	134.221	4.88697e-31	3.90342e-30	ENSG00000138709.13	LARP1B
1.22373	1.74138	134.214	4.90595e-31	3.91584e-30	ENSG00000178202.8	KDELC2
-1.30922	4.83061	134.156	5.04964e-31	4.02772e-30	ENSG00000102796.6	DHRS12
1.36546	4.62209	134.093	5.21372e-31	4.15568e-30	ENSG00000158555.10	GDPD5
1.14124	2.35603	134.085	5.23409e-31	4.16901e-30	ENSG00000005448.12	WDR54
-0.589136	6.80973	134.073	5.26751e-31	4.19271e-30	ENSG00000165678.15	GHITM
-1.21737	6.69895	133.909	5.72092e-31	4.55042e-30	ENSG00000102699.5	PARP4
0.833192	5.16407	133.876	5.81472e-31	4.62181e-30	ENSG00000117868.11	ESYT2
-0.76094	3.20829	133.863	5.85334e-31	4.64927e-30	ENSG00000177352.9	CCDC71
-1.46569	4.3436	133.854	5.88139e-31	4.6683e-30	ENSG00000134851.8	TMEM165
1.01971	1.47705	133.83	5.95327e-31	4.72207e-30	ENSG00000188807.8	TMEM201
-1.6737	1.20669	133.731	6.25589e-31	4.95867e-30	ENSG00000268362.1	CTD-2017D11.1
1.1567	2.0019	133.695	6.36982e-31	5.04546e-30	ENSG00000132199.14	ENOSF1
-0.94632	1.96667	133.414	7.33915e-31	5.80922e-30	ENSG00000143353.7	LYPLAL1
1.31865	1.83478	133.388	7.43635e-31	5.88209e-30	ENSG00000120254.11	MTHFD1L
1.68197	2.25336	133.358	7.5511e-31	5.96871e-30	ENSG00000171101.9	SIGLEC17P
1.13612	1.95875	133.248	7.9803e-31	6.30361e-30	ENSG00000123374.6	CDK2
1.02103	3.28459	133.224	8.07759e-31	6.37605e-30	ENSG00000165661.11	QSOX2
2.06553	0.797761	133.187	8.22727e-31	6.48971e-30	ENSG00000221946.3	FXYD7
-0.726432	3.88476	133.116	8.52889e-31	6.72298e-30	ENSG00000128607.9	KLHDC10
0.885824	6.23863	133.021	8.94558e-31	7.04658e-30	ENSG00000122515.10	ZMIZ2
-1.56962	6.65764	133.003	9.02789e-31	7.10651e-30	ENSG00000124588.15	NQO2
0.982882	2.5789	132.887	9.57014e-31	7.52816e-30	ENSG00000148384.11	INPP5E
-0.874875	3.13293	132.878	9.6154e-31	7.55855e-30	ENSG00000170836.7	PPM1D
-1.1316	2.46266	132.748	1.02639e-30	8.06277e-30	ENSG00000139055.2	ERP27
-1.36845	8.1149	132.722	1.04018e-30	8.16551e-30	ENSG00000198053.7	SIRPA
-0.999172	5.85317	132.69	1.05698e-30	8.29164e-30	ENSG00000079950.9	STX7
1.97513	1.11356	132.672	1.0663e-30	8.35901e-30	ENSG00000211695.2	TRGV9
-0.657708	4.61994	132.664	1.07108e-30	8.3907e-30	ENSG00000070010.14	UFD1L
2.11117	1.65262	132.656	1.07507e-30	8.41623e-30	ENSG00000135476.7	ESPL1
-1.85554	6.0399	132.593	1.11001e-30	8.68378e-30	ENSG00000186205.8	2001-03-01
-0.810765	4.42956	132.588	1.1124e-30	8.69649e-30	ENSG00000164941.9	INTS8
-1.32289	3.70661	132.481	1.17419e-30	9.17334e-30	ENSG00000183822.2	CTA-833B7.2
1.14456	3.8181	132.369	1.24212e-30	9.69736e-30	ENSG00000197283.8	SYNGAP1
-1.39211	6.4225	132.305	1.28285e-30	1.00085e-29	ENSG00000245748.1	RP11-367J11.2
-0.97235	9.9609	132.302	1.28527e-30	1.00205e-29	ENSG00000131236.12	CAP1
2.00686	1.10544	132.28	1.29966e-30	1.01258e-29	ENSG00000174059.12	CD34
1.02933	4.55729	132.273	1.30386e-30	1.01516e-29	ENSG00000125520.9	SLC2A4RG
1.30327	2.47544	132.257	1.31423e-30	1.02254e-29	ENSG00000097021.15	ACOT7
-1.74434	6.16892	132.238	1.32715e-30	1.03188e-29	ENSG00000180549.7	FUT7
-1.472	5.0783	132.215	1.34231e-30	1.04296e-29	ENSG00000143771.7	CNIH4
0.67123	2.44629	132.208	1.34716e-30	1.04602e-29	ENSG00000119509.8	INVS
-0.976701	4.63064	132.06	1.45149e-30	1.12626e-29	ENSG00000213390.6	ARHGAP19
0.985805	5.60944	131.908	1.5674e-30	1.21538e-29	ENSG00000105202.3	FBL
1.10617	7.37439	131.88	1.58952e-30	1.23169e-29	ENSG00000166598.8	HSP90B1
0.825689	3.07981	131.777	1.67414e-30	1.29638e-29	ENSG00000156502.9	SUPV3L1
0.623971	5.66694	131.734	1.71098e-30	1.32401e-29	ENSG00000156471.8	PTDSS1
-0.527287	4.76115	131.686	1.7527e-30	1.35537e-29	ENSG00000139624.8	CERS5
-1.69014	4.37118	131.637	1.79664e-30	1.38841e-29	ENSG00000145491.7	ROPN1L
1.02728	2.80989	131.628	1.80464e-30	1.39365e-29	ENSG00000116984.8	MTR
-0.565137	4.70564	131.51	1.91533e-30	1.47813e-29	ENSG00000078140.9	UBE2K
-0.925338	5.44831	131.398	2.02673e-30	1.56304e-29	ENSG00000158290.12	CUL4B
-1.83437	0.849809	131.333	2.0936e-30	1.61353e-29	ENSG00000186496.6	ZNF396
1.07752	6.11039	131.318	2.10955e-30	1.62472e-29	ENSG00000141543.5	EIF4A3
-1.43014	3.23943	131.269	2.16274e-30	1.66457e-29	ENSG00000125744.7	RTN2
0.897643	3.62351	131.217	2.2191e-30	1.7068e-29	ENSG00000130813.13	C19orf66
-0.951349	7.6699	131.065	2.39586e-30	1.84151e-29	ENSG00000165025.10	SYK
0.957367	5.96542	131.06	2.40235e-30	1.84525e-29	ENSG00000143851.11	PTPN7
-0.950186	2.78993	131.024	2.44581e-30	1.87737e-29	ENSG00000256683.2	ZNF350
1.38468	1.31358	130.994	2.48364e-30	1.90512e-29	ENSG00000169992.5	NLGN2
-1.24425	6.30594	130.961	2.52515e-30	1.93566e-29	ENSG00000198933.5	TBKBP1
0.754354	6.67217	130.947	2.54258e-30	1.94641e-29	ENSG00000115053.11	NCL
-1.61812	1.22821	130.948	2.54191e-30	1.94641e-29	ENSG00000272825.1	LL21NC02-1C16.2
-1.89829	6.42212	130.927	2.56874e-30	1.96512e-29	ENSG00000198585.7	NUDT16
1.07178	2.56803	130.904	2.59884e-30	1.98681e-29	ENSG00000187741.10	FANCA
-0.678405	4.67607	130.878	2.6334e-30	2.01189e-29	ENSG00000148290.5	SURF1
-0.695546	4.1766	130.85	2.67058e-30	2.03893e-29	ENSG00000197170.5	PSMD12
0.763592	3.59951	130.836	2.68882e-30	2.05149e-29	ENSG00000148399.7	DPH7
0.724361	4.4404	130.819	2.71248e-30	2.06815e-29	ENSG00000102054.13	RBBP7
-0.642556	3.16002	130.642	2.96487e-30	2.25908e-29	ENSG00000163933.5	RFT1
-0.655559	7.16477	130.556	3.09627e-30	2.35763e-29	ENSG00000112079.8	STK38
-0.582729	4.58132	130.551	3.10504e-30	2.36273e-29	ENSG00000099940.7	SNAP29
1.42817	2.20794	130.529	3.13979e-30	2.38758e-29	ENSG00000173917.9	HOXB2
-0.856184	5.35059	130.447	3.27075e-30	2.48551e-29	ENSG00000261416.1	RP11-455F5.5
1.12033	1.38246	130.347	3.44116e-30	2.61327e-29	ENSG00000205664.6	RP11-706O15.1
-1.57598	8.49402	130.333	3.46543e-30	2.62995e-29	ENSG00000261971.2	RP11-473M20.7
-0.915592	3.76287	130.26	3.59417e-30	2.72583e-29	ENSG00000177406.4	RP11-218M22.1
1.49572	6.97134	130.116	3.86502e-30	2.92931e-29	ENSG00000184678.8	HIST2H2BE
-1.86419	5.55442	130.058	3.98032e-30	3.01469e-29	ENSG00000254814.1	RP11-535A19.1
1.70667	2.43865	130	4.09756e-30	3.10143e-29	ENSG00000172508.6	CARNS1
-1.27999	7.02551	129.955	4.19095e-30	3.17001e-29	ENSG00000114268.7	PFKFB4
-1.26909	7.64772	129.953	4.19621e-30	3.17189e-29	ENSG00000182511.7	FES
-1.01136	3.71301	129.904	4.30116e-30	3.24907e-29	ENSG00000118197.9	DDX59
0.778738	3.15896	129.848	4.42342e-30	3.33922e-29	ENSG00000240849.6	TMEM189
-0.959705	5.6293	129.813	4.5023e-30	3.39651e-29	ENSG00000169230.5	PRELID1
5.77828	0.470538	129.777	4.58411e-30	3.45367e-29	ENSG00000187758.3	ADH1A
-1.03766	7.04407	129.779	4.58134e-30	3.45367e-29	ENSG00000180304.10	OAZ2
0.909036	2.54693	129.736	4.68122e-30	3.5245e-29	ENSG00000171045.10	TSNARE1
1.58254	1.18422	129.658	4.86937e-30	3.66374e-29	ENSG00000157985.13	AGAP1
1.09884	1.36602	129.613	4.9787e-30	3.74354e-29	ENSG00000164038.10	SLC9B2
-0.924973	7.76449	129.537	5.17403e-30	3.88784e-29	ENSG00000088832.10	FKBP1A
-1.03569	3.91783	129.5	5.27249e-30	3.95923e-29	ENSG00000154813.5	DPH3
-0.747946	5.00041	129.47	5.35204e-30	4.01632e-29	ENSG00000126391.9	FRMD8
-0.828986	3.36281	129.455	5.39351e-30	4.04478e-29	ENSG00000168701.14	TMEM208
1.53783	7.22963	129.41	5.51507e-30	4.13322e-29	ENSG00000110046.8	ATG2A
0.666164	4.1194	129.382	5.59582e-30	4.19099e-29	ENSG00000103091.10	WDR59
-0.940284	2.63611	129.376	5.61251e-30	4.20073e-29	ENSG00000167740.5	CYB5D2
1.38123	1.0448	129.352	5.67928e-30	4.24793e-29	ENSG00000224888.3	RP5-1142A6.2
1.90956	1.05856	129.349	5.68964e-30	4.25288e-29	ENSG00000251301.2	RP11-81H14.2
1.20375	0.852831	129.33	5.74311e-30	4.29004e-29	ENSG00000172687.9	ZNF738
0.882945	3.39317	129.309	5.80456e-30	4.33311e-29	ENSG00000197785.9	ATAD3A
1.56401	2.04813	129.269	5.92191e-30	4.41782e-29	ENSG00000151136.10	BTBD11
0.891553	3.82349	129.225	6.05436e-30	4.51368e-29	ENSG00000135473.10	PAN2
1.19019	3.95166	129.215	6.08651e-30	4.53469e-29	ENSG00000058453.12	CROCC
1.45378	2.69012	129.185	6.17686e-30	4.599e-29	ENSG00000177943.9	MAMDC4
0.776015	2.6074	129.172	6.21943e-30	4.62768e-29	ENSG00000103047.3	TANGO6
1.27804	3.14944	128.961	6.91527e-30	5.14208e-29	ENSG00000077782.15	FGFR1
0.776652	1.61719	128.916	7.07631e-30	5.2584e-29	ENSG00000214331.4	RP11-252A24.2
2.19972	1.41232	128.833	7.37873e-30	5.47956e-29	ENSG00000122966.9	CIT
0.951557	6.32389	128.815	7.44353e-30	5.52409e-29	ENSG00000116251.5	RPL22
0.645733	3.38491	128.701	7.88322e-30	5.84659e-29	ENSG00000135686.8	KLHL36
2.02346	2.31365	128.562	8.45632e-30	6.26756e-29	ENSG00000273179.1	RP11-20I20.4
1.07899	1.22253	128.556	8.48337e-30	6.28353e-29	ENSG00000126970.11	ZC4H2
0.809406	4.12455	128.554	8.49251e-30	6.28622e-29	ENSG00000134900.7	TPP2
-1.02399	8.50001	128.528	8.60069e-30	6.36217e-29	ENSG00000008130.11	NADK
0.999311	4.47305	128.404	9.15934e-30	6.77103e-29	ENSG00000240567.1	RP11-3P17.4
-0.915518	3.3354	128.35	9.40774e-30	6.95016e-29	ENSG00000100319.11	ZMAT5
0.698045	5.57456	128.091	1.07218e-29	7.91579e-29	ENSG00000102225.11	CDK16
1.26368	2.19362	128.077	1.07953e-29	7.96495e-29	ENSG00000171843.11	MLLT3
-1.10285	8.46802	128.064	1.08703e-29	8.01509e-29	ENSG00000147416.6	ATP6V1B2
0.90253	1.72416	128.061	1.08864e-29	8.02175e-29	ENSG00000144559.6	TAMM41
-0.754537	6.82805	128.004	1.12002e-29	8.24771e-29	ENSG00000172531.10	PPP1CA
1.03082	6.05352	127.998	1.12332e-29	8.26665e-29	ENSG00000090674.11	MCOLN1
-0.619452	4.41653	127.926	1.16519e-29	8.56925e-29	ENSG00000163866.8	SMIM12
1.09384	4.45074	127.869	1.19902e-29	8.81238e-29	ENSG00000108622.6	ICAM2
-2.10746	6.13447	127.864	1.20199e-29	8.82849e-29	ENSG00000167434.5	CA4
0.633549	7.24224	127.834	1.22051e-29	8.9588e-29	ENSG00000128272.10	ATF4
-1.00671	6.8872	127.823	1.22701e-29	9.00071e-29	ENSG00000069974.11	RAB27A
-0.920804	3.05002	127.741	1.27859e-29	9.37302e-29	ENSG00000164967.5	RPP25L
0.949833	3.38238	127.732	1.28449e-29	9.41021e-29	ENSG00000006530.11	AGK
1.11576	4.75915	127.631	1.35189e-29	9.89766e-29	ENSG00000152256.9	PDK1
1.11626	5.99029	127.599	1.3736e-29	1.00502e-28	ENSG00000139641.8	ESYT1
1.07865	6.80082	127.445	1.48435e-29	1.08536e-28	ENSG00000186468.8	RPS23
-1.7373	7.16961	127.383	1.53204e-29	1.11951e-28	ENSG00000197852.8	FAM212B
0.680786	5.40347	127.379	1.53497e-29	1.12093e-28	ENSG00000160218.8	TRAPPC10
-1.71854	6.23953	127.371	1.5411e-29	1.12408e-28	ENSG00000138449.6	SLC40A1
1.44089	1.54807	127.371	1.54126e-29	1.12408e-28	ENSG00000265168.1	RP11-192H23.5
1.31834	8.73841	127.321	1.58061e-29	1.15205e-28	ENSG00000204287.9	HLA-DRA
1.02172	1.24512	127.287	1.60785e-29	1.17116e-28	ENSG00000238057.4	ZEB2-AS1
1.40156	4.05167	127.27	1.62109e-29	1.18004e-28	ENSG00000173200.8	PARP15
0.879318	4.14864	127.263	1.62728e-29	1.1838e-28	ENSG00000185024.11	BRF1
1.74855	0.622736	127.26	1.62948e-29	1.1845e-28	ENSG00000213071.6	LPAL2
-1.03071	4.12072	127.259	1.63033e-29	1.1845e-28	ENSG00000119979.11	FAM45A
-0.616136	4.35326	127.247	1.64004e-29	1.1908e-28	ENSG00000164944.7	KIAA1429
0.937455	6.47928	127.161	1.71261e-29	1.2427e-28	ENSG00000070495.10	JMJD6
-0.786395	7.86789	127.113	1.75525e-29	1.27284e-28	ENSG00000118680.8	MYL12B
1.13987	5.51714	126.998	1.85965e-29	1.34768e-28	ENSG00000136717.10	BIN1
-0.659605	4.52921	126.981	1.87523e-29	1.35811e-28	ENSG00000218283.2	MORF4L1P1
0.794988	6.16048	126.924	1.93053e-29	1.39728e-28	ENSG00000116604.13	MEF2D
0.641366	5.25554	126.906	1.94772e-29	1.40882e-28	ENSG00000139613.7	SMARCC2
-0.831112	1.30892	126.878	1.97586e-29	1.42827e-28	ENSG00000187626.7	ZKSCAN4
2.00672	1.4293	126.78	2.07539e-29	1.49927e-28	ENSG00000171766.11	GATM
-1.27788	2.20057	126.614	2.25604e-29	1.62874e-28	ENSG00000115514.7	TXNDC9
-1.10364	5.51982	126.56	2.31849e-29	1.67184e-28	ENSG00000109133.8	TMEM33
-0.789312	3.81056	126.56	2.31867e-29	1.67184e-28	ENSG00000264558.1	RP11-138C9.1
3.44959	6.43108	126.549	2.33161e-29	1.68011e-28	ENSG00000172232.5	AZU1
-0.739983	3.52361	126.493	2.39847e-29	1.7272e-28	ENSG00000122033.10	MTIF3
-1.6839	6.90958	126.421	2.48712e-29	1.78991e-28	ENSG00000136861.13	CDK5RAP2
0.949122	3.54219	126.41	2.50042e-29	1.79835e-28	ENSG00000182378.8	PLCXD1
-1.09597	6.8322	126.408	2.50371e-29	1.79958e-28	ENSG00000088833.13	NSFL1C
0.809287	2.03663	126.276	2.67505e-29	1.92032e-28	ENSG00000065600.8	TMEM206
-0.606729	4.28713	126.277	2.67377e-29	1.92032e-28	ENSG00000151445.11	VIPAS39
1.32668	1.2964	126.249	2.71204e-29	1.94564e-28	ENSG00000006432.11	MAP3K9
-1.12962	1.16501	126.222	2.74987e-29	1.97155e-28	ENSG00000124279.7	FASTKD3
1.28981	5.03155	126.184	2.80306e-29	2.00842e-28	ENSG00000122884.8	P4HA1
-0.908169	4.10395	126.137	2.87009e-29	2.05516e-28	ENSG00000160199.10	PKNOX1
7.00745	1.20351	126.101	2.92249e-29	2.09137e-28	ENSG00000198099.4	ADH4
-1.69427	5.87512	126.082	2.95104e-29	2.11048e-28	ENSG00000119669.3	IRF2BPL
0.770763	3.68329	126.064	2.97757e-29	2.12811e-28	ENSG00000140262.13	TCF12
-1.12249	2.1086	126.006	3.06486e-29	2.18913e-28	ENSG00000264247.1	LINC00909
-0.738588	5.07467	126.003	3.06967e-29	2.1912e-28	ENSG00000187954.8	CYHR1
0.586206	2.42913	125.89	3.25089e-29	2.3191e-28	ENSG00000167257.6	RNF214
-1.32152	7.33224	125.888	3.25396e-29	2.31985e-28	ENSG00000005302.13	MSL3
1.0001	2.796	125.886	3.25714e-29	2.32066e-28	ENSG00000184110.10	EIF3C
-0.750517	4.69216	125.862	3.29627e-29	2.34708e-28	ENSG00000204439.3	C6orf47
0.936184	4.71506	125.837	3.33784e-29	2.37519e-28	ENSG00000179833.4	SERTAD2
-1.09527	3.40042	125.796	3.40709e-29	2.42296e-28	ENSG00000121486.7	TRMT1L
-0.86694	2.66885	125.773	3.44785e-29	2.45042e-28	ENSG00000119328.7	FAM206A
-1.51533	2.5992	125.643	3.68177e-29	2.61504e-28	ENSG00000148057.11	IDNK
-1.49438	6.95683	125.612	3.73842e-29	2.65363e-28	ENSG00000196209.8	SIRPB2
-0.976761	4.01745	125.385	4.19238e-29	2.97401e-28	ENSG00000119929.8	CUTC
-1.17545	6.49861	125.371	4.22147e-29	2.99278e-28	ENSG00000173638.14	SLC19A1
-2.23287	3.51518	125.323	4.32479e-29	3.06223e-28	ENSG00000183307.3	CECR6
1.9385	1.18982	125.324	4.32364e-29	3.06223e-28	ENSG00000155966.9	AFF2
-0.689125	6.39508	125.321	4.32955e-29	3.0637e-28	ENSG00000129933.16	MAU2
0.734351	4.41251	125.291	4.39516e-29	3.1082e-28	ENSG00000188976.6	NOC2L
1.12975	1.14855	125.252	4.48288e-29	3.16827e-28	ENSG00000184220.6	CMSS1
-1.04222	9.41817	125.224	4.54692e-29	3.21155e-28	ENSG00000011600.7	TYROBP
0.815973	4.80654	125.19	4.62528e-29	3.26487e-28	ENSG00000107829.9	FBXW4
1.06862	3.08128	125.174	4.66215e-29	3.28886e-28	ENSG00000115525.12	ST3GAL5
-1.6014	5.88826	125.088	4.86857e-29	3.43236e-28	ENSG00000197965.7	MPZL1
1.29778	1.77801	124.964	5.18244e-29	3.65138e-28	ENSG00000162572.15	SCNN1D
-0.912545	2.28415	124.948	5.22506e-29	3.67914e-28	ENSG00000177854.7	TMEM187
-1.58681	5.91211	124.941	5.24385e-29	3.69009e-28	ENSG00000197208.5	SLC22A4
1.25444	4.67176	124.939	5.24774e-29	3.69055e-28	ENSG00000203875.6	SNHG5
1.04846	1.63101	124.896	5.36385e-29	3.76989e-28	ENSG00000219665.4	CTD-2006C1.2
-0.659149	2.93038	124.821	5.56892e-29	3.91161e-28	ENSG00000164168.3	TMEM184C
1.15377	3.26128	124.76	5.74236e-29	4.03095e-28	ENSG00000176624.9	MEX3C
-0.996803	2.18893	124.757	5.75301e-29	4.03595e-28	ENSG00000157184.5	CPT2
-0.450649	4.1284	124.744	5.78899e-29	4.05869e-28	ENSG00000124356.11	STAMBP
-1.02243	7.85376	124.705	5.90419e-29	4.13692e-28	ENSG00000241839.5	PLEKHO2
-1.23818	3.58792	124.691	5.94766e-29	4.16482e-28	ENSG00000269728.1	RP11-145M9.4
1.17438	9.62634	124.676	5.99156e-29	4.19299e-28	ENSG00000245532.4	NEAT1
1.029	5.23213	124.668	6.01505e-29	4.20685e-28	ENSG00000105321.8	CCDC9
1.03408	3.04427	124.649	6.07424e-29	4.24564e-28	ENSG00000125814.13	NAPB
0.892197	4.18128	124.508	6.52158e-29	4.55553e-28	ENSG00000141456.10	PELP1
-1.64841	4.248	124.381	6.95353e-29	4.85429e-28	ENSG00000213937.3	CLDN9
0.677008	6.32146	124.342	7.08927e-29	4.94602e-28	ENSG00000118705.12	RPN2
-1.6055	3.53168	124.303	7.23069e-29	5.04161e-28	ENSG00000119013.4	NDUFB3
-1.0615	1.46001	124.279	7.32076e-29	5.10129e-28	ENSG00000166704.7	ZNF606
1.11021	2.73585	124.205	7.59861e-29	5.29168e-28	ENSG00000167107.8	ACSF2
-1.89408	5.48853	124.166	7.74733e-29	5.39195e-28	ENSG00000132357.9	CARD6
1.06368	4.09365	124.01	8.38372e-29	5.83131e-28	ENSG00000230629.2	RPS23P8
1.38179	4.32555	123.618	1.02133e-28	7.09957e-28	ENSG00000141293.11	SKAP1
-1.23178	4.49741	123.59	1.03605e-28	7.19748e-28	ENSG00000260563.2	RP13-516M14.1
-1.40889	6.25104	123.57	1.04641e-28	7.26507e-28	ENSG00000118508.4	RAB32
-0.661868	6.34114	123.461	1.10513e-28	7.66806e-28	ENSG00000153786.8	ZDHHC7
1.2245	2.9708	123.428	1.124e-28	7.79426e-28	ENSG00000179588.4	ZFPM1
0.612378	4.95302	123.386	1.14799e-28	7.9558e-28	ENSG00000102606.13	ARHGEF7
-0.78988	3.37837	123.346	1.17122e-28	8.11183e-28	ENSG00000163807.4	KIAA1143
1.06609	2.70891	123.337	1.17638e-28	8.14261e-28	ENSG00000123124.9	WWP1
1.56626	1.89651	123.296	1.20144e-28	8.30832e-28	ENSG00000244242.1	IFITM10
1.51484	2.92239	123.295	1.20177e-28	8.30832e-28	ENSG00000135127.7	CCDC64
0.857674	2.82192	123.278	1.21204e-28	8.37423e-28	ENSG00000167670.11	CHAF1A
0.921271	3.66725	123.075	1.34266e-28	9.27107e-28	ENSG00000126602.6	TRAP1
-0.662449	9.15715	123.054	1.35685e-28	9.36345e-28	ENSG00000173020.6	ADRBK1
0.925733	2.98463	123.028	1.37499e-28	9.48289e-28	ENSG00000064545.10	TMEM161A
-0.845076	2.98572	123.022	1.3788e-28	9.50339e-28	ENSG00000120860.6	CCDC53
1.49402	1.5967	122.889	1.47469e-28	1.01582e-27	ENSG00000099889.9	ARVCF
0.916162	3.72288	122.873	1.48644e-28	1.0233e-27	ENSG00000198561.8	CTNND1
-0.629569	3.03214	122.823	1.52451e-28	1.04887e-27	ENSG00000145916.14	RMND5B
1.02511	2.0929	122.803	1.54019e-28	1.05902e-27	ENSG00000138018.13	EPT1
-1.65771	8.19831	122.767	1.56823e-28	1.07765e-27	ENSG00000062282.10	DGAT2
0.587988	3.96289	122.752	1.57997e-28	1.08506e-27	ENSG00000204842.10	ATXN2
-1.37089	3.4947	122.709	1.6147e-28	1.10825e-27	ENSG00000115129.9	TP53I3
-0.507557	6.32489	122.668	1.6481e-28	1.13049e-27	ENSG00000182446.9	NPLOC4
0.932456	4.97225	122.592	1.71264e-28	1.17406e-27	ENSG00000114779.15	ABHD14B
2.65938	0.393194	122.551	1.74893e-28	1.19822e-27	ENSG00000196169.10	KIF19
-1.03518	8.00293	122.54	1.75823e-28	1.20387e-27	ENSG00000188895.7	MSL1
-0.69322	5.94643	122.503	1.79174e-28	1.22607e-27	ENSG00000129083.8	COPB1
-1.20831	4.69667	122.469	1.82265e-28	1.24648e-27	ENSG00000175274.14	TP53I11
1.05746	4.84701	122.461	1.82945e-28	1.25038e-27	ENSG00000160305.13	DIP2A
1.35808	6.42344	122.436	1.85304e-28	1.26575e-27	ENSG00000168439.12	STIP1
-1.29393	1.01081	122.319	1.96533e-28	1.34165e-27	ENSG00000261759.1	RP11-626G11.3
-1.66519	4.47772	122.171	2.11771e-28	1.4448e-27	ENSG00000180953.7	ST20
-0.62166	2.07703	122.164	2.12504e-28	1.44894e-27	ENSG00000258924.4	CTB-96E2.3
-0.666788	5.8579	122.125	2.16788e-28	1.47726e-27	ENSG00000140931.15	CMTM3
-1.23984	6.77021	122.11	2.18345e-28	1.48699e-27	ENSG00000198223.10	CSF2RA
1.29524	4.00495	122.064	2.23543e-28	1.52148e-27	ENSG00000082397.11	EPB41L3
-0.776465	6.61664	122.047	2.25488e-28	1.5338e-27	ENSG00000159352.11	PSMD4
2.08371	0.458887	122.031	2.27222e-28	1.54468e-27	ENSG00000147234.6	FRMPD3
-1.00858	1.10203	122.004	2.30375e-28	1.56518e-27	ENSG00000239665.4	RP11-295P9.3
-0.786137	1.42824	121.895	2.43406e-28	1.65273e-27	ENSG00000161920.5	MED11
1.89205	0.881988	121.878	2.45507e-28	1.66601e-27	ENSG00000121753.8	BAI2
2.42323	4.98343	121.86	2.47744e-28	1.68019e-27	ENSG00000196735.7	HLA-DQA1
-0.887962	5.47233	121.832	2.51251e-28	1.70296e-27	ENSG00000170043.7	TRAPPC1
1.91698	2.88117	121.74	2.63177e-28	1.78273e-27	ENSG00000189013.10	KIR2DL4
-1.15618	9.29261	121.663	2.73587e-28	1.85215e-27	ENSG00000177156.6	TALDO1
1.14365	1.27108	121.589	2.83924e-28	1.92099e-27	ENSG00000109501.9	WFS1
1.04088	4.03806	121.586	2.84375e-28	1.9229e-27	ENSG00000134285.6	FKBP11
-1.0233	5.90691	121.573	2.86201e-28	1.9341e-27	ENSG00000118308.10	LRMP
-0.982693	6.25611	121.487	2.98964e-28	2.01916e-27	ENSG00000117616.13	C1orf63
-1.70093	1.70977	121.457	3.03483e-28	2.04847e-27	ENSG00000238160.1	AC116366.5
0.894501	1.44009	121.41	3.10754e-28	2.0963e-27	ENSG00000144741.13	SLC25A26
1.43131	6.47407	121.381	3.15338e-28	2.12597e-27	ENSG00000182866.12	LCK
1.2064	2.86575	121.373	3.1664e-28	2.13349e-27	ENSG00000232931.1	LINC00342
0.768053	3.2953	121.366	3.17829e-28	2.14023e-27	ENSG00000142655.8	PEX14
-0.919541	6.72991	121.262	3.34845e-28	2.25349e-27	ENSG00000104915.10	STX10
-1.38259	2.2574	121.214	3.43062e-28	2.30743e-27	ENSG00000254685.2	FPGT
1.351	3.01023	121.153	3.5384e-28	2.37852e-27	ENSG00000272565.1	RP11-485G4.2
0.93438	3.317	121.098	3.6375e-28	2.4437e-27	ENSG00000162542.9	TMCO4
1.28291	6.84913	121.08	3.67061e-28	2.46449e-27	ENSG00000118503.10	TNFAIP3
-2.09348	2.35358	121.075	3.68047e-28	2.46966e-27	ENSG00000225135.1	RP11-361F15.2
-1.66286	5.99522	121.068	3.6917e-28	2.47573e-27	ENSG00000140932.5	CMTM2
1.08017	2.45062	121.048	3.72934e-28	2.49951e-27	ENSG00000168005.4	C11orf84
-0.87295	1.94014	121.015	3.79256e-28	2.54039e-27	ENSG00000164117.8	FBXO8
-0.8031	5.30111	120.951	3.91681e-28	2.62208e-27	ENSG00000173011.11	TADA2B
-0.536075	4.06887	120.943	3.93208e-28	2.63076e-27	ENSG00000101146.8	RAE1
-0.73686	2.17335	120.831	4.16134e-28	2.78252e-27	ENSG00000116205.6	TCEANC2
0.916822	1.71691	120.739	4.3577e-28	2.91211e-27	ENSG00000106333.8	PCOLCE
-0.793829	5.75821	120.701	4.44206e-28	2.96675e-27	ENSG00000204569.5	PPP1R10
0.836467	5.13033	120.663	4.52836e-28	3.02262e-27	ENSG00000114796.11	KLHL24
-0.684365	7.60013	120.648	4.56417e-28	3.04474e-27	ENSG00000166501.8	PRKCB
-0.942241	2.6647	120.6	4.67422e-28	3.11633e-27	ENSG00000110200.4	ANAPC15
-1.00504	6.40259	120.568	4.74981e-28	3.16487e-27	ENSG00000123684.8	LPGAT1
-1.54044	7.17996	120.443	5.05891e-28	3.36887e-27	ENSG00000154035.6	C17orf103
1.3691	3.68449	120.442	5.06346e-28	3.36993e-27	ENSG00000197122.7	SRC
-1.08096	1.05837	120.41	5.1454e-28	3.42247e-27	ENSG00000184154.8	LRTOMT
0.985217	2.90819	120.358	5.28072e-28	3.51043e-27	ENSG00000213339.4	QTRT1
-1.51947	8.07387	120.341	5.32778e-28	3.53966e-27	ENSG00000167552.9	TUBA1A
-0.782691	1.66496	120.32	5.38329e-28	3.57445e-27	ENSG00000196812.4	ZSCAN16
-1.2605	2.50744	120.287	5.47433e-28	3.63279e-27	ENSG00000171444.13	MCC
-0.747287	8.5562	120.278	5.49969e-28	3.6475e-27	ENSG00000112576.8	CCND3
1.35865	6.85832	120.263	5.54094e-28	3.67272e-27	ENSG00000125534.5	PPDPF
-1.66339	4.16435	120.222	5.65588e-28	3.74673e-27	ENSG00000124523.10	SIRT5
-0.679596	3.4145	120.048	6.175e-28	4.08825e-27	ENSG00000113643.4	RARS
-0.627491	1.83199	120.043	6.18984e-28	4.0957e-27	ENSG00000265618.1	CTB-96E2.7
1.17682	2.39434	120.038	6.20477e-28	4.1032e-27	ENSG00000178803.6	ADORA2A-AS1
-0.636807	2.81766	120.013	6.2848e-28	4.15372e-27	ENSG00000196655.5	TRAPPC4
1.24641	4.78528	120.01	6.29388e-28	4.15731e-27	ENSG00000155366.12	RHOC
0.802449	3.36877	119.951	6.48273e-28	4.27812e-27	ENSG00000157693.10	C9orf91
0.911598	6.0475	119.951	6.48549e-28	4.27812e-27	ENSG00000148337.15	CIZ1
-0.653683	5.45823	119.95	6.48801e-28	4.27812e-27	ENSG00000148358.15	GPR107
0.568987	5.85445	119.938	6.52646e-28	4.30098e-27	ENSG00000147274.10	RBMX
0.835007	1.75765	119.847	6.8327e-28	4.5002e-27	ENSG00000144036.10	EXOC6B
0.62242	3.06616	119.827	6.9032e-28	4.54401e-27	ENSG00000148187.13	MRRF
1.91157	6.50627	119.789	7.03527e-28	4.62828e-27	ENSG00000004478.5	FKBP4
-1.08909	2.67552	119.787	7.04246e-28	4.63033e-27	ENSG00000204514.5	ZNF814
0.898534	8.14078	119.765	7.12094e-28	4.67924e-27	ENSG00000197958.8	RPL12
2.08744	3.04251	119.684	7.4171e-28	4.87105e-27	ENSG00000075340.18	ADD2
1.33126	0.686629	119.636	7.59918e-28	4.98775e-27	ENSG00000100629.12	CEP128
-1.30926	2.26137	119.586	7.79592e-28	5.11394e-27	ENSG00000264469.1	RP11-173M1.8
-0.877819	2.06342	119.567	7.86935e-28	5.15915e-27	ENSG00000217930.3	PAM16
-0.931018	4.85667	119.508	8.10711e-28	5.31197e-27	ENSG00000230989.2	HSBP1
-0.8593	7.44867	119.466	8.28109e-28	5.42285e-27	ENSG00000241553.8	ARPC4
3.62936	2.20012	119.438	8.39705e-28	5.49564e-27	ENSG00000188257.6	PLA2G2A
0.872824	1.60739	119.426	8.44686e-28	5.52507e-27	ENSG00000175198.10	PCCA
-0.645672	4.20682	119.31	8.95944e-28	5.85699e-27	ENSG00000116906.7	GNPAT
0.958262	2.48089	119.299	9.00868e-28	5.88581e-27	ENSG00000221829.5	FANCG
-1.07019	9.81403	119.241	9.27287e-28	6.05495e-27	ENSG00000110876.8	SELPLG
1.42746	0.821654	119.237	9.29167e-28	6.06376e-27	ENSG00000100298.11	APOBEC3H
-0.963314	5.53328	119.211	9.41766e-28	6.14246e-27	ENSG00000197442.8	MAP3K5
2.09264	1.47283	119.207	9.43534e-28	6.15048e-27	ENSG00000187474.4	FPR3
2.77273	1.78016	119.195	9.49274e-28	6.18437e-27	ENSG00000233392.1	AC104809.4
-1.50693	6.61044	119.186	9.53446e-28	6.208e-27	ENSG00000085063.10	CD59
-0.750342	2.88056	119.178	9.57212e-28	6.22896e-27	ENSG00000136933.12	RABEPK
1.08925	2.53345	119.177	9.57756e-28	6.22896e-27	ENSG00000107957.12	SH3PXD2A
0.820773	4.08012	119.174	9.59281e-28	6.23532e-27	ENSG00000106397.7	PLOD3
0.934675	3.96802	119.111	9.90491e-28	6.43453e-27	ENSG00000158711.9	ELK4
-0.986159	3.26799	119.098	9.96832e-28	6.47204e-27	ENSG00000053770.7	AP5M1
0.945958	9.63383	119.087	1.00225e-27	6.50349e-27	ENSG00000100316.11	RPL3
-1.63022	5.01182	119.046	1.02322e-27	6.63583e-27	ENSG00000128594.3	LRRC4
1.11353	1.27494	119.021	1.0361e-27	6.71556e-27	ENSG00000159884.7	CCDC107
-1.08909	8.40469	119.015	1.03935e-27	6.73276e-27	ENSG00000104870.8	FCGRT
0.783547	4.73907	119.005	1.04473e-27	6.76381e-27	ENSG00000141556.16	TBCD
0.916949	3.52119	118.984	1.05575e-27	6.83124e-27	ENSG00000112159.7	MDN1
0.858408	2.7469	118.891	1.10647e-27	7.15538e-27	ENSG00000165714.6	LOH12CR1
1.31075	3.38607	118.86	1.12374e-27	7.26293e-27	ENSG00000074966.6	TXK
-0.754437	7.94884	118.827	1.14296e-27	7.38299e-27	ENSG00000103653.12	CSK
-1.49684	0.841217	118.772	1.17485e-27	7.58468e-27	ENSG00000247400.3	DNAJC3-AS1
0.612005	4.98783	118.69	1.2242e-27	7.8988e-27	ENSG00000196313.7	POM121
1.16383	0.97379	118.654	1.24681e-27	8.04019e-27	ENSG00000182621.12	PLCB1
3.48838	5.81923	118.607	1.27662e-27	8.22776e-27	ENSG00000100448.3	CTSG
0.868845	2.47337	118.558	1.30886e-27	8.43076e-27	ENSG00000177463.11	NR2C2
-1.00907	1.33541	118.513	1.33859e-27	8.61742e-27	ENSG00000161664.2	ASB16
1.6666	1.75038	118.507	1.34279e-27	8.63503e-27	ENSG00000153898.8	MCOLN2
1.83365	1.10301	118.507	1.34284e-27	8.63503e-27	ENSG00000167363.9	FN3K
0.905754	7.86243	118.466	1.3707e-27	8.80921e-27	ENSG00000197756.5	RPL37A
-0.655341	7.21316	118.436	1.39162e-27	8.93866e-27	ENSG00000114978.13	MOB1A
-1.93515	6.53291	118.332	1.46655e-27	9.41464e-27	ENSG00000091106.14	NLRC4
0.962513	5.27402	118.301	1.4894e-27	9.55595e-27	ENSG00000155660.6	PDIA4
1.82517	1.03378	118.178	1.58479e-27	1.01622e-26	ENSG00000237568.1	RP4-620F22.2
-1.54211	2.73331	118.121	1.63134e-27	1.04549e-26	ENSG00000251661.3	RP11-326C3.11
-0.947767	3.46269	118.056	1.68528e-27	1.07945e-26	ENSG00000138459.4	SLC35A5
-1.19493	7.30378	118.028	1.70962e-27	1.09443e-26	ENSG00000171777.11	RASGRP4
0.985276	3.12572	117.953	1.77527e-27	1.13581e-26	ENSG00000267458.1	CTC-425F1.4
0.597051	4.35757	117.898	1.8254e-27	1.16723e-26	ENSG00000172974.10	AC007318.5
1.4411	5.12874	117.892	1.83069e-27	1.16996e-26	ENSG00000225217.1	HSPA7
-1.13349	5.81532	117.872	1.84992e-27	1.18159e-26	ENSG00000117151.8	CTBS
-0.633422	3.24634	117.792	1.92552e-27	1.22919e-26	ENSG00000144048.6	DUSP11
2.39669	2.88132	117.777	1.94031e-27	1.23794e-26	ENSG00000131747.10	TOP2A
-0.785384	3.34548	117.728	1.98876e-27	1.26814e-26	ENSG00000111911.5	HINT3
0.738682	3.09486	117.656	2.06186e-27	1.31402e-26	ENSG00000258890.2	CEP95
-0.885714	2.62333	117.646	2.07299e-27	1.32038e-26	ENSG00000166971.12	AKTIP
0.998923	2.59926	117.526	2.20203e-27	1.40178e-26	ENSG00000120053.9	GOT1
1.71851	1.07865	117.494	2.23776e-27	1.42373e-26	ENSG00000132329.6	RAMP1
2.66623	0.484126	117.413	2.3306e-27	1.48197e-26	ENSG00000122641.9	INHBA
-0.511601	6.12958	117.357	2.39765e-27	1.52376e-26	ENSG00000172775.12	FAM192A
1.06039	3.37818	117.285	2.48696e-27	1.57964e-26	ENSG00000114120.7	SLC25A36
1.14533	1.26158	117.266	2.5101e-27	1.59345e-26	ENSG00000130584.6	ZBTB46
-0.924853	5.16864	117.263	2.51431e-27	1.59524e-26	ENSG00000167778.4	SPRYD3
-0.802739	7.28599	117.25	2.53112e-27	1.60501e-26	ENSG00000185591.5	SP1
0.79712	2.11082	117.212	2.57944e-27	1.63475e-26	ENSG00000125351.6	UPF3B
0.971769	1.88608	117.201	2.59415e-27	1.64316e-26	ENSG00000136856.13	SLC2A8
1.12807	3.77378	117.165	2.64188e-27	1.67246e-26	ENSG00000074695.5	LMAN1
0.83599	5.2647	117.1	2.72945e-27	1.72694e-26	ENSG00000143799.8	PARP1
-0.727439	5.83436	117.067	2.77563e-27	1.75518e-26	ENSG00000146826.10	C7orf43
-1.03863	1.00709	117.064	2.77905e-27	1.75637e-26	ENSG00000250565.2	ATP6V1E2
3.22369	6.93861	117	2.87096e-27	1.81346e-26	ENSG00000197561.2	ELANE
-1.27939	3.53858	116.987	2.8893e-27	1.82403e-26	ENSG00000226479.3	TMEM185B
-1.41501	3.61048	116.821	3.1412e-27	1.98196e-26	ENSG00000162444.11	RBP7
-0.740687	5.39795	116.792	3.18852e-27	2.0107e-26	ENSG00000123505.10	AMD1
-0.928904	3.27869	116.777	3.21256e-27	2.02475e-26	ENSG00000125863.13	MKKS
-1.39551	7.20137	116.726	3.29515e-27	2.07565e-26	ENSG00000100596.2	SPTLC2
-1.42493	2.08727	116.639	3.4434e-27	2.16784e-26	ENSG00000233006.2	AC034220.3
-0.757506	3.09341	116.586	3.53711e-27	2.22561e-26	ENSG00000176623.7	RMDN1
-0.673347	4.49449	116.549	3.603e-27	2.26582e-26	ENSG00000155827.7	RNF20
-1.37109	6.71471	116.541	3.61805e-27	2.27403e-26	ENSG00000131724.6	IL13RA1
1.1843	0.769994	116.534	3.63027e-27	2.28045e-26	ENSG00000111962.7	UST
0.856224	5.88815	116.488	3.7155e-27	2.33271e-26	ENSG00000140400.10	MAN2C1
-1.27771	1.78922	116.434	3.81868e-27	2.39617e-26	ENSG00000122035.6	RASL11A
-1.67972	10.3343	116.348	3.98892e-27	2.50162e-26	ENSG00000008516.12	MMP25
-0.636483	3.45531	116.331	4.02223e-27	2.52112e-26	ENSG00000042429.6	MED17
-1.24591	9.25953	116.214	4.26573e-27	2.67229e-26	ENSG00000100365.10	NCF4
2.24361	1.11111	116.145	4.41846e-27	2.76645e-26	ENSG00000129244.4	ATP1B2
-0.903374	7.28569	116.12	4.47402e-27	2.79969e-26	ENSG00000197971.10	MBP
-2.29992	5.52626	116.104	4.50911e-27	2.82011e-26	ENSG00000073737.12	DHRS9
-0.608381	3.95501	116.094	4.53351e-27	2.83382e-26	ENSG00000139651.9	ZNF740
-0.789867	8.47209	116.024	4.69466e-27	2.93294e-26	ENSG00000129353.10	SLC44A2
0.766255	3.65697	115.975	4.81249e-27	3.00491e-26	ENSG00000165733.7	BMS1
0.882947	3.58004	115.932	4.91957e-27	3.07009e-26	ENSG00000197879.10	MYO1C
0.672392	4.49391	115.883	5.04118e-27	3.14426e-26	ENSG00000136715.13	SAP130
1.03568	3.16901	115.866	5.08498e-27	3.16985e-26	ENSG00000121274.8	PAPD5
-0.816335	5.34265	115.833	5.1711e-27	3.22178e-26	ENSG00000159348.8	CYB5R1
-1.13232	3.53759	115.799	5.2593e-27	3.27494e-26	ENSG00000037749.7	MFAP3
-1.41571	7.29584	115.71	5.50003e-27	3.42297e-26	ENSG00000115828.11	QPCT
-1.46763	6.20359	115.701	5.52697e-27	3.43787e-26	ENSG00000155097.7	ATP6V1C1
-0.661769	4.52155	115.611	5.78241e-27	3.5948e-26	ENSG00000171853.11	TRAPPC12
-1.23039	1.90146	115.469	6.21275e-27	3.86023e-26	ENSG00000261799.1	RP11-283I3.6
0.981881	3.67503	115.466	6.22278e-27	3.86435e-26	ENSG00000179532.8	DNHD1
0.863431	2.46802	115.455	6.256e-27	3.88287e-26	ENSG00000178921.9	PFAS
1.16093	3.85504	115.45	6.27228e-27	3.89086e-26	ENSG00000073605.14	GSDMB
0.66279	4.38335	115.445	6.28823e-27	3.89863e-26	ENSG00000006744.14	ELAC2
-0.872385	6.28055	115.422	6.36186e-27	3.94215e-26	ENSG00000044446.7	PHKA2
0.625379	5.08217	115.412	6.39303e-27	3.95931e-26	ENSG00000132153.10	DHX30
-0.868128	8.03926	115.392	6.45778e-27	3.99507e-26	ENSG00000117410.9	ATP6V0B
-1.18408	3.21699	115.392	6.45675e-27	3.99507e-26	ENSG00000160991.11	ORAI2
-1.74083	0.620434	115.371	6.52545e-27	4.03257e-26	ENSG00000232586.1	RP11-46A10.4
0.721145	6.11128	115.372	6.52529e-27	4.03257e-26	ENSG00000197102.6	DYNC1H1
1.55935	3.83178	115.346	6.61093e-27	4.08318e-26	ENSG00000185101.8	ANO9
-0.775598	6.01558	115.324	6.68458e-27	4.12644e-26	ENSG00000114650.14	SCAP
1.23969	2.83216	115.15	7.29685e-27	4.50196e-26	ENSG00000134070.4	IRAK2
0.922277	3.26736	115.126	7.38704e-27	4.55514e-26	ENSG00000130940.10	CASZ1
1.1553	4.75587	115.092	7.51323e-27	4.63045e-26	ENSG00000122223.8	CD244
-0.946729	2.55887	115.044	7.69692e-27	4.74111e-26	ENSG00000124786.8	SLC35B3
-1.00598	3.41624	115.023	7.77834e-27	4.78867e-26	ENSG00000171497.4	PPID
0.649308	4.0445	115.006	7.84539e-27	4.82735e-26	ENSG00000131778.13	CHD1L
-0.990438	7.77033	114.949	8.07456e-27	4.96568e-26	ENSG00000116489.8	CAPZA1
-1.15724	5.56893	114.879	8.36548e-27	5.14182e-26	ENSG00000157600.7	TMEM164
0.860433	2.5351	114.809	8.66399e-27	5.32243e-26	ENSG00000099219.9	ERMP1
-0.832236	6.69824	114.8	8.7041e-27	5.3442e-26	ENSG00000144746.6	ARL6IP5
-1.0945	3.81691	114.767	8.85058e-27	5.43121e-26	ENSG00000115128.6	SF3B14
2.3108	1.55754	114.759	8.88634e-27	5.45023e-26	ENSG00000256039.1	RP11-291B21.2
0.800868	3.84507	114.715	9.08833e-27	5.57112e-26	ENSG00000099381.12	SETD1A
-0.87664	4.33965	114.654	9.37169e-27	5.74173e-26	ENSG00000181192.7	DHTKD1
-0.934207	5.25792	114.624	9.51158e-27	5.82431e-26	ENSG00000244754.4	N4BP2L2
-1.13392	4.25803	114.594	9.6557e-27	5.90939e-26	ENSG00000136404.11	TM6SF1
-1.00209	4.9839	114.573	9.75854e-27	5.96913e-26	ENSG00000144744.12	UBA3
2.6971	1.34658	114.568	9.78565e-27	5.98016e-26	ENSG00000183856.6	IQGAP3
-1.1342	7.29686	114.568	9.78705e-27	5.98016e-26	ENSG00000254470.2	AP5B1
0.984284	3.90725	114.493	1.01611e-26	6.2054e-26	ENSG00000147155.6	EBP
1.4735	1.62222	114.475	1.02572e-26	6.2607e-26	ENSG00000111788.9	RP11-22B23.1
0.705646	3.95447	114.41	1.05978e-26	6.4652e-26	ENSG00000100983.5	GSS
-1.42211	2.17623	114.384	1.07374e-26	6.54685e-26	ENSG00000178966.11	RMI1
1.03627	5.59865	114.377	1.07753e-26	6.56644e-26	ENSG00000054654.11	SYNE2
1.03722	3.93818	114.362	1.08542e-26	6.61101e-26	ENSG00000245904.2	RP11-796E2.4
0.684258	6.3947	114.351	1.09191e-26	6.64698e-26	ENSG00000169057.15	MECP2
-1.01411	7.39216	114.322	1.10773e-26	6.7397e-26	ENSG00000196954.8	CASP4
-1.64412	2.14455	114.32	1.1089e-26	6.74317e-26	ENSG00000165682.10	CLEC1B
1.17603	1.98846	114.275	1.13431e-26	6.89403e-26	ENSG00000214223.3	HNRNPA1P10
0.987417	1.91636	114.245	1.15145e-26	6.99448e-26	ENSG00000156787.12	TBC1D31
1.04386	2.46677	114.23	1.16062e-26	7.04644e-26	ENSG00000106462.6	EZH2
-1.02672	4.41508	114.217	1.1678e-26	7.08624e-26	ENSG00000051620.6	HEBP2
-2.12783	2.63742	114.129	1.22084e-26	7.40416e-26	ENSG00000100228.8	RAB36
1.23877	2.81157	114.049	1.2711e-26	7.7049e-26	ENSG00000237943.2	PRKCQ-AS1
0.968197	8.1311	114.025	1.28694e-26	7.7968e-26	ENSG00000104964.10	AES
1.30589	0.953012	113.957	1.33184e-26	8.06454e-26	ENSG00000109762.11	SNX25
1.03001	2.39711	113.935	1.34656e-26	8.14935e-26	ENSG00000083720.8	OXCT1
-0.729573	5.51637	113.913	1.36148e-26	8.23525e-26	ENSG00000187531.9	SIRT7
2.60813	3.1412	113.903	1.3687e-26	8.27456e-26	ENSG00000125780.11	TGM3
0.657901	3.96453	113.884	1.38182e-26	8.34943e-26	ENSG00000183684.6	ALYREF
1.27017	1.92426	113.87	1.39146e-26	8.40327e-26	ENSG00000133818.8	RRAS2
0.965603	2.03235	113.859	1.39879e-26	8.44302e-26	ENSG00000108963.13	DPH1
-0.93555	2.72325	113.825	1.42307e-26	8.58505e-26	ENSG00000176022.3	B3GALT6
-1.131	1.68242	113.71	1.5085e-26	9.09565e-26	ENSG00000271895.1	RP4-635E18.8
3.10021	4.55852	113.654	1.55182e-26	9.35189e-26	ENSG00000120738.7	EGR1
1.2511	1.98214	113.562	1.6251e-26	9.78833e-26	ENSG00000151014.4	CCRN4L
2.28888	3.46736	113.543	1.6408e-26	9.8777e-26	ENSG00000130600.11	H19
-0.7616	5.89192	113.528	1.65307e-26	9.9463e-26	ENSG00000010671.11	BTK
0.816863	5.91914	113.494	1.68197e-26	1.01149e-25	ENSG00000196498.9	NCOR2
0.648426	5.51656	113.482	1.69179e-26	1.01686e-25	ENSG00000197386.6	HTT
0.976766	5.58024	113.479	1.69479e-26	1.01813e-25	ENSG00000075234.12	TTC38
0.64107	6.13099	113.45	1.71944e-26	1.03239e-25	ENSG00000119335.12	SET
0.924677	2.84367	113.43	1.73675e-26	1.04223e-25	ENSG00000074855.6	ANO8
-2.07273	6.95119	113.421	1.74521e-26	1.04676e-25	ENSG00000105352.6	CEACAM4
-0.670223	3.91795	113.33	1.82713e-26	1.09532e-25	ENSG00000179151.7	EDC3
-1.9217	6.50222	113.305	1.84981e-26	1.10833e-25	ENSG00000072952.14	MRVI1
-1.20646	3.1553	113.274	1.87969e-26	1.12564e-25	ENSG00000146476.6	C6orf211
-1.98994	6.6437	113.226	1.92522e-26	1.15231e-25	ENSG00000173597.4	SULT1B1
1.79769	3.27345	113.215	1.93648e-26	1.15844e-25	ENSG00000137804.8	NUSAP1
-1.38271	8.52349	113.16	1.99086e-26	1.19034e-25	ENSG00000116741.6	RGS2
-1.02956	7.27188	113.155	1.99546e-26	1.19247e-25	ENSG00000175727.9	MLXIP
-0.874806	6.43336	113.111	2.04048e-26	1.21873e-25	ENSG00000171206.9	TRIM8
1.5218	1.57605	113.059	2.09499e-26	1.24999e-25	ENSG00000185920.11	PTCH1
-0.667592	1.64779	113.059	2.0944e-26	1.24999e-25	ENSG00000273212.1	AC000068.10
0.701779	7.46147	113.018	2.13828e-26	1.27514e-25	ENSG00000162231.9	NXF1
0.947732	1.20104	112.902	2.26684e-26	1.35111e-25	ENSG00000084444.9	KIAA1467
1.65434	6.17506	112.898	2.27204e-26	1.3535e-25	ENSG00000154451.10	GBP5
2.01905	0.730851	112.892	2.27814e-26	1.35643e-25	ENSG00000256667.2	KLRAP1
0.858246	4.52659	112.884	2.28766e-26	1.36138e-25	ENSG00000101654.13	RNMT
2.51527	1.19156	112.861	2.31461e-26	1.37671e-25	ENSG00000186185.9	KIF18B
1.40383	0.88851	112.854	2.32264e-26	1.38076e-25	ENSG00000135631.11	RAB11FIP5
-1.07377	4.43841	112.633	2.59629e-26	1.54264e-25	ENSG00000116815.11	CD58
-1.76727	6.11366	112.618	2.61681e-26	1.55402e-25	ENSG00000111261.9	MANSC1
-1.1664	4.83218	112.576	2.67228e-26	1.58614e-25	ENSG00000145569.5	FAM105A
-1.92758	3.71381	112.558	2.69595e-26	1.59935e-25	ENSG00000086544.2	ITPKC
1.47274	7.9193	112.514	2.75706e-26	1.63476e-25	ENSG00000179094.9	PER1
0.649431	5.1439	112.384	2.94376e-26	1.74455e-25	ENSG00000125944.14	HNRNPR
0.712738	2.82727	112.371	2.96302e-26	1.75505e-25	ENSG00000143793.8	C1orf35
0.892055	2.17643	112.367	2.96875e-26	1.75754e-25	ENSG00000249859.3	PVT1
1.78369	2.23015	112.363	2.97529e-26	1.76049e-25	ENSG00000123975.4	CKS2
-0.877423	4.17593	112.22	3.1986e-26	1.89165e-25	ENSG00000093144.14	ECHDC1
-0.882656	8.58351	112.188	3.25039e-26	1.92128e-25	ENSG00000075785.8	RAB7A
0.558585	4.94486	112.116	3.36929e-26	1.99053e-25	ENSG00000176953.6	NFATC2IP
-1.05145	2.80445	112.105	3.38817e-26	2.00065e-25	ENSG00000223891.1	OSER1-AS1
0.856656	7.82809	112.079	3.43296e-26	2.02605e-25	ENSG00000198755.6	RPL10A
1.57798	2.42961	112.069	3.45107e-26	2.03568e-25	ENSG00000160957.8	RECQL4
-1.05089	6.62835	112.036	3.50936e-26	2.069e-25	ENSG00000162413.12	KLHL21
-1.06092	6.83954	111.926	3.70824e-26	2.18512e-25	ENSG00000189159.11	HN1
-0.833071	6.24762	111.887	3.78184e-26	2.22735e-25	ENSG00000066027.7	PPP2R5A
-0.947393	6.5791	111.882	3.79196e-26	2.23215e-25	ENSG00000108294.4	PSMB3
-0.597263	4.35669	111.773	4.00664e-26	2.35731e-25	ENSG00000096401.7	CDC5L
-0.868951	8.37357	111.765	4.02249e-26	2.36541e-25	ENSG00000101474.7	APMAP
1.54108	4.7483	111.749	4.05619e-26	2.384e-25	ENSG00000114541.10	FRMD4B
-0.776569	7.46558	111.726	4.10367e-26	2.41067e-25	ENSG00000100030.10	MAPK1
-0.581594	5.98668	111.723	4.10977e-26	2.41301e-25	ENSG00000169217.4	CD2BP2
0.797519	3.52169	111.702	4.15192e-26	2.4365e-25	ENSG00000163703.13	CRELD1
1.81545	6.87404	111.698	4.16e-26	2.43999e-25	ENSG00000196126.6	HLA-DRB1
-0.866967	9.77301	111.611	4.34664e-26	2.54816e-25	ENSG00000143119.8	CD53
-1.48883	4.8629	111.61	4.34986e-26	2.54873e-25	ENSG00000138190.12	EXOC6
1.2141	6.44608	111.596	4.38145e-26	2.56592e-25	ENSG00000010610.5	CD4
-2.20823	5.55555	111.394	4.85105e-26	2.83948e-25	ENSG00000123700.4	KCNJ2
0.988079	1.04836	111.38	4.88513e-26	2.85796e-25	ENSG00000020426.6	MNAT1
-0.820365	2.5693	111.376	4.89479e-26	2.86215e-25	ENSG00000145439.7	CBR4
-1.00449	2.59311	111.374	4.90064e-26	2.8641e-25	ENSG00000175782.8	SLC35E3
-1.43233	8.14652	111.354	4.9486e-26	2.89065e-25	ENSG00000007237.14	GAS7
0.737061	3.44671	111.335	4.99612e-26	2.91692e-25	ENSG00000159459.7	UBR1
1.07934	5.92101	111.324	5.02406e-26	2.93173e-25	ENSG00000090339.4	ICAM1
-1.18703	5.79428	111.3	5.08556e-26	2.9661e-25	ENSG00000173221.9	GLRX
0.983916	1.78822	111.296	5.09733e-26	2.97144e-25	ENSG00000105649.5	RAB3A
-1.14235	7.63853	111.281	5.13386e-26	2.99122e-25	ENSG00000103381.7	CPPED1
1.00289	3.69785	111.233	5.26066e-26	3.06353e-25	ENSG00000168234.8	TTC39C
-0.445615	4.91888	111.191	5.37423e-26	3.12807e-25	ENSG00000068745.10	IP6K2
-0.637239	3.85367	111.184	5.39298e-26	3.13739e-25	ENSG00000124160.7	NCOA5
1.95683	0.537552	111.175	5.41589e-26	3.14911e-25	ENSG00000149328.10	GLB1L2
-1.15148	3.50616	111.159	5.46177e-26	3.17417e-25	ENSG00000237054.5	PRMT5-AS1
-0.439872	5.81521	111.119	5.57181e-26	3.23647e-25	ENSG00000160679.8	CHTOP
0.546306	5.42467	110.986	5.95752e-26	3.45876e-25	ENSG00000088247.11	KHSRP
-1.84155	6.6018	110.966	6.01968e-26	3.49307e-25	ENSG00000183762.8	KREMEN1
-1.08051	7.19539	110.932	6.12248e-26	3.55091e-25	ENSG00000197818.7	SLC9A8
1.22781	5.0368	110.914	6.17788e-26	3.58122e-25	ENSG00000168056.10	LTBP3
1.33146	1.13233	110.743	6.73751e-26	3.90365e-25	ENSG00000090097.16	PCBP4
-0.806535	3.122	110.697	6.89285e-26	3.99163e-25	ENSG00000259291.1	RP11-617F23.1
0.818014	5.59031	110.451	7.80537e-26	4.51777e-25	ENSG00000139239.6	RPL14P1
0.808716	7.89871	110.397	8.0191e-26	4.63913e-25	ENSG00000184640.13	2009-09-01
-1.20301	6.20002	110.371	8.12759e-26	4.69951e-25	ENSG00000135766.8	EGLN1
1.02693	2.3473	110.301	8.41654e-26	4.86412e-25	ENSG00000076248.6	UNG
-1.3322	2.27582	110.27	8.55148e-26	4.9396e-25	ENSG00000261512.2	RP11-46D6.1
0.791534	4.5374	110.207	8.8286e-26	5.0971e-25	ENSG00000180900.12	SCRIB
-0.79831	7.38067	110.198	8.86939e-26	5.11806e-25	ENSG00000101152.6	DNAJC5
4.85335	1.43362	110.154	9.06671e-26	5.22928e-25	ENSG00000163586.5	FABP1
1.74206	3.93503	110.14	9.13274e-26	5.2647e-25	ENSG00000169583.12	CLIC3
1.70902	1.72095	110.096	9.33585e-26	5.37907e-25	ENSG00000162616.8	DNAJB4
0.553255	4.11933	110.067	9.47458e-26	5.45625e-25	ENSG00000086102.14	NFX1
-0.783128	5.14492	110.059	9.50969e-26	5.47371e-25	ENSG00000143252.10	SDHC
0.929257	1.98318	110.044	9.58318e-26	5.51323e-25	ENSG00000256594.3	RP11-705C15.2
0.82349	3.09247	109.943	1.00848e-25	5.79887e-25	ENSG00000130714.11	POMT1
-1.35986	1.20299	109.808	1.07937e-25	6.20199e-25	ENSG00000157017.11	GHRL
0.744342	3.27893	109.808	1.07967e-25	6.20199e-25	ENSG00000140688.12	C16orf58
0.83944	9.9569	109.791	1.08901e-25	6.25248e-25	ENSG00000028137.12	TNFRSF1B
1.00173	4.15783	109.736	1.11957e-25	6.42471e-25	ENSG00000132879.9	FBXO44
-0.803858	3.58891	109.721	1.12809e-25	6.46724e-25	ENSG00000254635.1	WAC-AS1
0.939087	1.41063	109.721	1.12811e-25	6.46724e-25	ENSG00000273311.1	DGCR11
0.638809	4.67603	109.689	1.14661e-25	6.56996e-25	ENSG00000142230.7	SAE1
2.79445	3.5584	109.683	1.14958e-25	6.5837e-25	ENSG00000179869.10	ABCA13
0.867496	2.13452	109.627	1.18299e-25	6.77163e-25	ENSG00000145982.7	FARS2
0.46275	4.73925	109.584	1.20849e-25	6.91413e-25	ENSG00000141452.5	C18orf8
-0.527199	3.42154	109.434	1.30399e-25	7.45678e-25	ENSG00000108587.10	GOSR1
-0.64727	5.16501	109.364	1.35045e-25	7.71861e-25	ENSG00000054965.6	FAM168A
-1.46071	1.34212	109.362	1.35224e-25	7.72495e-25	ENSG00000260837.1	RP11-434B12.1
[truncated: 9,416 more rows]
